# Supplementary material for: Transcriptomic analysis reveals the regulatory mechanisms of messenger RNA (mRNA) and long non-coding RNA (lncRNA) in response to waterlogging stress in rye (Secale cereale L.)
Source: BMC Plant Biol. 2024 Jun 12;24:534. doi: 10.1186/s12870-024-05234-x (PMC11167852; doi:10.1186/s12870-024-05234-x)
Supplement: Supplementary file 1 — Additional file 1. Gene-specific primers used for RT-qPCR analysis in this study. [file 12870_2024_5234_MOESM1_ESM.xls]

## Sheet: Sheet1
Genes	Forward primer	Reverse primer
SECCE2Rv1G0121250	AGGTCCAAGGAGTTACAAGTG	CGTAAAGTGTTCCCATACCGA
SECCE4Rv1G0248160	ATCAAGAAGATCAAGAAGCAGG	TGCCATTCTTCATGTACTCGT
SECCE7Rv1G0508100	ACCACCTTCTACCTGTCGTC	GGTTCTTAAAGTCTCTGATCGCC
SECCEUnv1G0527620	GCATCTATCAAAGCATCAACAG	GCTTCATTAGTACCCATCGG
SECCEUnv1G0536340	ACAGATCAATATCACTTCGGCA	CCTTTACCATCACTCTATGACAG
Reference	GGCTTGTTTCTCAGGTCATTTCATC	CATGGACGAAGGCTCA AAGG
