# Supplementary material for: Transcriptomic analysis reveals the regulatory mechanisms of messenger RNA (mRNA) and long non-coding RNA (lncRNA) in response to waterlogging stress in rye (Secale cereale L.)
Source: BMC Plant Biol. 2024 Jun 12;24:534. doi: 10.1186/s12870-024-05234-x (PMC11167852; doi:10.1186/s12870-024-05234-x)
Supplement: Supplementary file 2 — Additional file 2. Summary of RNA sequencing results. [file 12870_2024_5234_MOESM2_ESM.xls]

## Sheet: Additional file 7
RNA-Seq Summary	CK1	CK2	CK3	WT1	WT2	WT3
Total reads	107317186	114033472	117993108	136102220	120210020	111700838
ReadSum	53658593	57016736	58996554	68051110	60105010	55850419
BaseSum	16025940606	17007892384	17660185452	20350536980	17983734036	16699926056
GC (%)	42.79	43.23	44.04	43.06	43.35	43.51
N (%)	0	0	0	0	0	0
Q20 (%)	98.04	97.76	97.9	98.04	97.82	98.07
Q30 (%)	94.27	93.75	93.99	94.28	93.8	94.33
Mapped reads	99238324(92.47%)	105137934(92.20%)	108221725(91.72%)	125997604(92.58%)	110449228(91.88%)	102568603(91.82%)
Uniq. Mapped reads	43674075(40.70%)	48369061(42.42%)	50986207(43.21%)	56452055(41.48%)	50266734(41.82%)	47058825(42.13%)
Mult. Mapped reads	55564249(51.78%)	56768873(49.78%)	57235518(48.51%)	69545549(51.10%)	60182494(50.06%)	55509778(49.70%)
Reads map to sense strand	113732545(105.98%)	119194763(104.53%)	119754832(101.49%)	143891839(105.72%)	125212885(104.16%)	115747268(103.62%)
Reads map to antisense strand	113831251(106.07%)	119170446(104.50%)	119774795(101.51%)	144054461(105.84%)	125299741(104.23%)	115826675(103.69%)
