# Supplementary material for: Transcriptomic analysis reveals the regulatory mechanisms of messenger RNA (mRNA) and long non-coding RNA (lncRNA) in response to waterlogging stress in rye (Secale cereale L.)
Source: BMC Plant Biol. 2024 Jun 12;24:534. doi: 10.1186/s12870-024-05234-x (PMC11167852; doi:10.1186/s12870-024-05234-x)
Supplement: Supplementary file 3 — Additional file 3. Expression results of differentially expressed mRNAs. [file 12870_2024_5234_MOESM3_ESM.xls]

## Sheet: CK1_CK2_CK3_vs_WT1_WT2_WT3.DEG_
#ID (DE-lncRNA)	CK1_Count	CK2_Count	CK3_Count	WT1_Count	WT2_Count	WT3_Count	CK1_FPKM	CK2_FPKM	CK3_FPKM	WT1_FPKM	WT2_FPKM	WT3_FPKM	Pvalue
MSTRG.39272.2	0	0	0	62	5	59	0	0	0	0.258716	0.021348	0.306622	5.7309e-05
MSTRG.51796.1	69	31	75	10	13	13	1.75855	0.735231	1.83539	0.19371	0.280318	0.311343	0.00976578
MSTRG.32544.6	17	9	24	0	0	0	0.31897	0.145857	0.429676	0	0	0	0.000219571
MSTRG.14962.2	3	3	0	31	34	56	0.011076	0.013171	0	0.115561	0.148591	0.263726	0.00113479
MSTRG.25505.1	74	21	77	11	0	3	0.320444	0.08164	0.316742	0.036621	0	0.009584	0.0052145
MSTRG.67826.1	5	11	21	0	0	0	0.107114	0.226471	0.449175	0	0	0	0.00107699
MSTRG.51493.2	30	7	19	0	2	2	0.793418	0.157678	0.459943	0	0.039271	0.046337	0.00692502
MSTRG.61784.3	4	8	14	0	1	0	0.058176	0.104764	0.190095	0	0.001151	0	0.00982088
MSTRG.46328.1	0	0	0	19	11	6	0	0	0	0.575877	0.389483	0.235201	0.00147316
MSTRG.70695.4	6	18	5	0	0	1	0.13565	0.413252	0.11864	0	0	0.021135	0.0072131
MSTRG.69906.1	0	0	0	7	3	15	0	0	0	0.044968	0.022921	0.132866	0.00613903
MSTRG.79236.1	0	1	1	14	14	13	0	0.000229	0.006388	0.126283	0.153763	0.154422	0.00440711
MSTRG.11383.3	0	0	0	9	38	2	0	0	0	0.025853	0.126171	0.003854	0.0021064
MSTRG.67894.3	9	13	47	0	0	0	0.270817	0.348445	1.3517	0	0	0	0.000143697
MSTRG.27570.1	0	0	0	14	8	6	0	0	0	0.268746	0.163198	0.141923	0.003245
MSTRG.25293.1	0	0	0	3	15	8	0	0	0	0.037141	0.221547	0.114424	0.00565785
MSTRG.75409.4	22	10	19	0	0	0	0.404158	0.165072	0.340406	0	0	0	0.000183736
MSTRG.46128.1	0	0	0	6	7	9	0	0	0	0.222624	0.28369	0.409748	0.00630441
MSTRG.3247.8	0	0	0	5	10	6	0	0	0	0.094777	0.252613	0.167167	0.00813632
MSTRG.3247.7	0	0	0	43	20	19	0	0	0	1.0354	0.540913	0.567218	3.93572e-05
MSTRG.64224.1	1	2	1	21	45	3	0.002237	0.010467	0.003746	0.101458	0.259226	0.01326	0.00633338
MSTRG.48981.1	0	2	0	11	27	9	0	0.011913	0	0.061057	0.180423	0.065173	0.00883438
MSTRG.71577.2	17	42	29	2	6	0	0.267529	0.614766	0.432912	0.023684	0.075587	0	0.00546751
MSTRG.42741.6	95	273	247	1055	1120	1213	0.573308	1.55197	1.43453	4.97655	6.07987	7.12984	0.00468862
MSTRG.42741.8	63907	238	13985	0	0	0	587.412	2.04329	123.2	0	0	0	9.11973e-15
MSTRG.66181.3	18	19	44	5	0	0	0.288198	0.295812	0.706225	0.061356	0	0	0.00582791
MSTRG.62003.1	105	30	97	4	13	0	0.373811	0.098526	0.331794	0.009317	0.041716	0	0.00363549
MSTRG.62163.1	0	0	0	18	13	5	0	0	0	0.219095	0.175718	0.062303	0.00160164
MSTRG.50244.1	0	0	0	47	4	3	0	0	0	1.82858	0.15242	0.104142	0.00236898
MSTRG.4351.1	10	9	6	0	0	0	0.1273	0.11447	0.070527	0	0	0	0.00284624
MSTRG.27312.3	0	0	0	35	11	4	0	0	0	0.17048	0.06062	0.022138	0.0010856
MSTRG.18513.6	0	0	5	58	78	69	0	0	0.014272	0.161361	0.251418	0.23859	0.000166477
MSTRG.54172.1	20	2	21	0	0	0	0.122342	0.007314	0.123409	0	0	0	0.00137463
MSTRG.311.1	0	0	0	11	12	9	0	0	0	0.146407	0.178893	0.147537	0.00158279
MSTRG.49392.1	3	14	18	0	0	0	0.09364	0.389018	0.542556	0	0	0	0.00173213
MSTRG.4706.2	0	0	0	6	13	15	0	0	0	0.050479	0.127247	0.163894	0.00158792
MSTRG.54990.1	16	34	13	0	0	0	0.472078	0.963801	0.374451	0	0	0	9.77896e-05
MSTRG.5407.1	5	12	4	0	0	0	0.169786	0.446401	0.149412	0	0	0	0.0066047
MSTRG.56224.1	0	1	0	19	29	1	0	0.001224	0	0.124736	0.223719	0.005023	0.00632554
MSTRG.68497.6	0	0	0	13	23	4	0	0	0	0.206397	0.453269	0.079019	0.00151092
MSTRG.10606.5	0	0	0	13	4	11	0	0	0	0.10019	0.032808	0.104943	0.00369061
MSTRG.57421.1	19	9	25	2	3	0	0.331395	0.14069	0.420979	0.017558	0.046673	0	0.00711265
MSTRG.79434.1	0	2	0	12	18	17	0	0.067083	0	0.38299	0.648811	0.678806	0.00638035
MSTRG.30041.1	7	10	5	0	0	0	0.183745	0.260616	0.116179	0	0	0	0.00470821
MSTRG.17993.1	0	0	0	80	59	33	0	0	0	0.210674	0.179472	0.108536	9.80672e-07
MSTRG.75877.1	0	0	0	12	3	17	0	0	0	0.222176	0.04594	0.411908	0.00303593
MSTRG.65325.1	0	0	0	8	16	2	0	0	0	0.224883	0.496056	0.051576	0.00776614
MSTRG.49934.1	13	8	3	0	0	0	0.426405	0.243818	0.080185	0	0	0	0.00468913
MSTRG.48474.1	0	0	0	23	44	23	0	0	0	0.662857	1.46903	0.819488	2.38905e-05
MSTRG.21389.2	0	0	0	9	10	24	0	0	0	0.116254	0.15055	0.397758	0.00074352
MSTRG.46658.1	8	6	4	0	0	0	0.300507	0.21532	0.123599	0	0	0	0.00926021
MSTRG.70354.1	2	10	10	0	0	0	0.043664	0.20472	0.200303	0	0	0	0.00764393
MSTRG.54201.3	7	15	16	0	0	0	0.066056	0.135602	0.15358	0	0	0	0.000655664
MSTRG.60731.1	0	0	0	31	4	22	0	0	0	0.116539	0.015587	0.101672	0.000547965
MSTRG.71768.1	14	5	27	0	0	2	0.43814	0.149357	0.811182	0	0	0.044634	0.00992791
MSTRG.22000.1	10	9	61	0	2	2	0.267688	0.226521	1.56948	0	0.047096	0.048436	0.00458586
MSTRG.37577.4	1	0	0	27	10	3	0.009515	0	0	0.238984	0.09921	0.023297	0.00646883
MSTRG.6588.2	0	1	0	19	7	11	0	0.017818	0	0.267862	0.10289	0.191962	0.00399602
MSTRG.17396.1	4	19	2	0	0	0	0.045766	0.234468	0.018965	0	0	0	0.00698886
MSTRG.16574.1	10	28	7	0	1	0	0.298887	0.778379	0.178324	0	0.02401	0	0.00185408
