# Supplementary material for: Transcriptomic analysis reveals the regulatory mechanisms of messenger RNA (mRNA) and long non-coding RNA (lncRNA) in response to waterlogging stress in rye (Secale cereale L.)
Source: BMC Plant Biol. 2024 Jun 12;24:534. doi: 10.1186/s12870-024-05234-x (PMC11167852; doi:10.1186/s12870-024-05234-x)
Supplement: Supplementary file 4 — Additional file 4. Expression results of differentially expressed lncRNAs. [file 12870_2024_5234_MOESM4_ESM.xls]

## Sheet: Additional file 7
Cluster	FDR	nGenes	Pathway size	Fold enriched	Pathway	Genes
1	3.55e-14	32	923	6.19104	GO:0020037 heme binding	SECCE1RV1G0015840, SECCE2RV1G0073300, SECCE2RV1G0097980, SECCE2RV1G0107740, SECCE2RV1G0109740, SECCE2RV1G0116380, SECCE2RV1G0129030, SECCE3RV1G0153290, SECCE3RV1G0153420, SECCE4RV1G0267150, SECCE4RV1G0295380, SECCE4RV1G0295420, SECCE5RV1G0306440, SECCE5RV1G0343800, SECCE6RV1G0401190, SECCE6RV1G0411450, SECCE6RV1G0452170, SECCE7RV1G0462250, SECCE7RV1G0462260, SECCE7RV1G0464110, SECCE7RV1G0495730, …
1	3.55e-14	32	931	6.06405	GO:0046906 tetrapyrrole binding	SECCE1RV1G0015840, SECCE2RV1G0073300, SECCE2RV1G0097980, SECCE2RV1G0107740, SECCE2RV1G0109740, SECCE2RV1G0116380, SECCE2RV1G0129030, SECCE3RV1G0153290, SECCE3RV1G0153420, SECCE4RV1G0267150, SECCE4RV1G0295380, SECCE4RV1G0295420, SECCE5RV1G0306440, SECCE5RV1G0343800, SECCE6RV1G0401190, SECCE6RV1G0411450, SECCE6RV1G0452170, SECCE7RV1G0462250, SECCE7RV1G0462260, SECCE7RV1G0464110, SECCE7RV1G0495730, …
1	8.7e-14	29	666	6.57442	GO:0005506 iron ion binding	SECCE1RV1G0024050, SECCE2RV1G0107740, SECCE2RV1G0113430, SECCE2RV1G0113440, SECCE2RV1G0116380, SECCE2RV1G0129030, SECCE3RV1G0153290, SECCE3RV1G0153420, SECCE4RV1G0267150, SECCE4RV1G0295380, SECCE4RV1G0295420, SECCE5RV1G0306440, SECCE5RV1G0343800, SECCE6RV1G0401190, SECCE6RV1G0442790, SECCE6RV1G0452170, SECCE7RV1G0462250, SECCE7RV1G0462260, SECCE7RV1G0464110, SECCE7RV1G0512810, SECCE7RV1G0520050, …
1	1.18e-13	54	2217	3.29282	GO:0016491 oxidoreductase activity	SECCE7RV1G0512810, SECCE1RV1G0015840, SECCE1RV1G0024050, SECCE1RV1G0045550, SECCE1RV1G0061410, SECCE2RV1G0073300, SECCE2RV1G0084930, SECCE2RV1G0097980, SECCE2RV1G0107740, SECCE2RV1G0108200, SECCE2RV1G0109740, SECCE2RV1G0113430, SECCE2RV1G0113440, SECCE2RV1G0116380, SECCE2RV1G0129030, SECCE2RV1G0137670, SECCE3RV1G0144020, SECCE3RV1G0153290, SECCE3RV1G0153420, SECCE4RV1G0227390, SECCE4RV1G0253230, …
1	1.89e-13	27	639	6.88086	GO:0004497 monooxygenase activity	SECCE7RV1G0512810, SECCE2RV1G0107740, SECCE2RV1G0116380, SECCE2RV1G0129030, SECCE3RV1G0153290, SECCE3RV1G0153420, SECCE4RV1G0267150, SECCE4RV1G0295380, SECCE4RV1G0295420, SECCE5RV1G0306440, SECCE5RV1G0343800, SECCE5RV1G0375110, SECCE5RV1G0375120, SECCE6RV1G0401190, SECCE6RV1G0452170, SECCE7RV1G0462250, SECCE7RV1G0462260, SECCE7RV1G0464110, SECCE7RV1G0520050, SECCE7RV1G0520060, SECCE7RV1G0520120, …
1	3.74e-11	25	668	6.03804	GO:0016705 oxidoreductase activity acting on paired donors with incorporation or reduction of molecular oxygen	SECCE7RV1G0512810, SECCE2RV1G0107740, SECCE2RV1G0116380, SECCE2RV1G0129030, SECCE3RV1G0153290, SECCE3RV1G0153420, SECCE4RV1G0267150, SECCE4RV1G0295380, SECCE4RV1G0295420, SECCE5RV1G0306440, SECCE5RV1G0343800, SECCE6RV1G0401190, SECCE6RV1G0452170, SECCE7RV1G0462250, SECCE7RV1G0462260, SECCE7RV1G0464110, SECCE7RV1G0520050, SECCE7RV1G0520060, SECCE7RV1G0520120, SECCE7RV1G0520130, SECCE7RV1G0520150, …
1	1.48e-07	36	1582	2.99955	GO:0046914 transition metal ion binding	SECCE1RV1G0024050, SECCE2RV1G0107740, SECCE2RV1G0113430, SECCE2RV1G0113440, SECCE2RV1G0116380, SECCE2RV1G0129030, SECCE3RV1G0153290, SECCE3RV1G0153420, SECCE4RV1G0227390, SECCE4RV1G0267150, SECCE4RV1G0295380, SECCE4RV1G0295420, SECCE5RV1G0306440, SECCE5RV1G0323210, SECCE5RV1G0325040, SECCE5RV1G0343800, SECCE6RV1G0401190, SECCE6RV1G0431590, SECCE6RV1G0431610, SECCE6RV1G0442790, SECCE6RV1G0452170, …
1	2.3e-06	5	18	41.0586	GO:0030417 nicotianamine metabolic process	SECCE3RV1G0152440, SECCE3RV1G0152450, SECCE5RV1G0375340, SECCE5RV1G0375350, SECCE7RV1G0481350
1	2.3e-06	5	18	41.0586	GO:0030418 nicotianamine biosynthetic process	SECCE3RV1G0152440, SECCE3RV1G0152450, SECCE5RV1G0375340, SECCE5RV1G0375350, SECCE7RV1G0481350
1	2.3e-06	5	18	41.0586	GO:0072351 tricarboxylic acid biosynthetic process	SECCE3RV1G0152440, SECCE3RV1G0152450, SECCE5RV1G0375340, SECCE5RV1G0375350, SECCE7RV1G0481350
2	2.04e-05	3	18	255.827	GO:0043457 regulation of cellular respiration	SECCE1RV1G0011030, SECCEUNV1G0558430, SECCEUNV1G0558460
2	0.00945	3	34	40.3937	GO:0043467 regulation of generation of precursor metabolites and energy	SECCE1RV1G0011030, SECCEUNV1G0558430, SECCEUNV1G0558460
2	0.0312	7	595	5.49322	GO:0043531 ADP binding	SECCE3RV1G0205000, SECCE3RV1G0213040, SECCE4RV1G0265660, SECCE4RV1G0279990, SECCE4RV1G0282360, SECCE4RV1G0282370, SECCE4RV1G0282450
3	0.00336	5	39	16.3027	GO:0006857 oligopeptide transport	SECCE1RV1G0038830, SECCE3RV1G0200940, SECCE3RV1G0200950, SECCE3RV1G0201000, SECCE4RV1G0278010
3	0.00336	5	39	16.3027	GO:0015833 peptide transport	SECCE1RV1G0038830, SECCE3RV1G0200940, SECCE3RV1G0200950, SECCE3RV1G0201000, SECCE4RV1G0278010
3	0.00336	5	42	15.2838	GO:0042886 amide transport	SECCE1RV1G0038830, SECCE3RV1G0200940, SECCE3RV1G0200950, SECCE3RV1G0201000, SECCE4RV1G0278010
3	0.00843	3	10	32.6054	GO:0042938 dipeptide transport	SECCE3RV1G0200940, SECCE3RV1G0200950, SECCE3RV1G0201000
3	0.00843	3	10	32.6054	GO:0042937 tripeptide transmembrane transporter activity	SECCE3RV1G0200940, SECCE3RV1G0200950, SECCE3RV1G0201000
3	0.00843	3	10	32.6054	GO:0071916 dipeptide transmembrane transporter activity	SECCE3RV1G0200940, SECCE3RV1G0200950, SECCE3RV1G0201000
3	0.0102	12	666	3.6006	GO:0005506 iron ion binding	SECCE1RV1G0049950, SECCE1RV1G0058690, SECCE2RV1G0069840, SECCE2RV1G0133340, SECCE2RV1G0133370, SECCE3RV1G0187480, SECCE4RV1G0279380, SECCE5RV1G0307320, SECCE5RV1G0327010, SECCE5RV1G0351740, SECCE5RV1G0366590, SECCE6RV1G0378420
3	0.0102	4	52	14.4913	GO:0035673 oligopeptide transmembrane transporter activity	SECCE3RV1G0200940, SECCE3RV1G0200950, SECCE3RV1G0201000, SECCE6RV1G0379660
3	0.0102	4	52	14.4913	GO:1904680 peptide transmembrane transporter activity	SECCE3RV1G0200940, SECCE3RV1G0200950, SECCE3RV1G0201000, SECCE6RV1G0379660
3	0.0107	4	54	13.9737	GO:0042887 amide transmembrane transporter activity	SECCE3RV1G0200940, SECCE3RV1G0200950, SECCE3RV1G0201000, SECCE6RV1G0379660
4	0.00132	11	377	5.93884	GO:0016829 lyase activity	SECCE1RV1G0035650, SECCE4RV1G0294390, SECCE4RV1G0294880, SECCE5RV1G0359420, SECCE6RV1G0413640, SECCE6RV1G0450430, SECCEUNV1G0528590, SECCEUNV1G0528610, SECCEUNV1G0549710, SECCEUNV1G0555690, SECCEUNV1G0568110
4	0.00361	6	102	11.4945	GO:0016831 carboxy-lyase activity	SECCE1RV1G0035650, SECCE4RV1G0294390, SECCE4RV1G0294880, SECCEUNV1G0549710, SECCEUNV1G0555690, SECCEUNV1G0568110
4	0.0167	6	127	8.1915	GO:0016830 carbon-carbon lyase activity	SECCE1RV1G0035650, SECCE4RV1G0294390, SECCE4RV1G0294880, SECCEUNV1G0549710, SECCEUNV1G0555690, SECCEUNV1G0568110
4	0.0462	5	116	7.91845	GO:0030170 pyridoxal phosphate binding	SECCE7RV1G0470080, SECCE3RV1G0161020, SECCE4RV1G0294390, SECCE4RV1G0294880, SECCEUNV1G0568110
4	0.0462	5	116	7.91845	GO:0070279 vitamin B6 binding	SECCE7RV1G0470080, SECCE3RV1G0161020, SECCE4RV1G0294390, SECCE4RV1G0294880, SECCEUNV1G0568110
5	0.000935	21	1637	2.95469	GO:0006468 protein phosphorylation	SECCE1RV1G0002450, SECCE2RV1G0065790, SECCE2RV1G0086450, SECCE2RV1G0089240, SECCE2RV1G0142200, SECCE3RV1G0143440, SECCE3RV1G0143820, SECCE3RV1G0191190, SECCE3RV1G0212470, SECCE5RV1G0338370, SECCE5RV1G0365410, SECCE6RV1G0382840, SECCE6RV1G0382860, SECCE6RV1G0410150, SECCE6RV1G0441880, SECCE7RV1G0501120, SECCE7RV1G0522810, SECCEUNV1G0548540, SECCEUNV1G0551690, SECCEUNV1G0554300, SECCEUNV1G0555220
5	0.000935	21	1647	2.95185	GO:0004672 protein kinase activity	SECCE1RV1G0002450, SECCE2RV1G0065790, SECCE2RV1G0086450, SECCE2RV1G0089240, SECCE2RV1G0142200, SECCE3RV1G0143440, SECCE3RV1G0143820, SECCE3RV1G0191190, SECCE3RV1G0212470, SECCE5RV1G0338370, SECCE5RV1G0365410, SECCE6RV1G0382840, SECCE6RV1G0382860, SECCE6RV1G0410150, SECCE6RV1G0441880, SECCE7RV1G0501120, SECCE7RV1G0522810, SECCEUNV1G0548540, SECCEUNV1G0551690, SECCEUNV1G0554300, SECCEUNV1G0555220
5	0.00151	21	1714	2.77319	GO:0016310 phosphorylation	SECCE1RV1G0002450, SECCE2RV1G0065790, SECCE2RV1G0086450, SECCE2RV1G0089240, SECCE2RV1G0142200, SECCE3RV1G0143440, SECCE3RV1G0143820, SECCE3RV1G0191190, SECCE3RV1G0212470, SECCE5RV1G0338370, SECCE5RV1G0365410, SECCE6RV1G0382840, SECCE6RV1G0382860, SECCE6RV1G0410150, SECCE6RV1G0441880, SECCE7RV1G0501120, SECCE7RV1G0522810, SECCEUNV1G0548540, SECCEUNV1G0551690, SECCEUNV1G0554300, SECCEUNV1G0555220
5	0.00151	31	3223	2.10781	GO:0030554 adenyl nucleotide binding	SECCE1RV1G0002450, SECCE2RV1G0065790, SECCE2RV1G0086450, SECCE2RV1G0089240, SECCE2RV1G0142200, SECCE3RV1G0143440, SECCE3RV1G0143820, SECCE3RV1G0169980, SECCE3RV1G0191190, SECCE3RV1G0212470, SECCE4RV1G0219170, SECCE4RV1G0261000, SECCE4RV1G0263410, SECCE4RV1G0294110, SECCE5RV1G0300560, SECCE5RV1G0337660, SECCE5RV1G0338370, SECCE5RV1G0365400, SECCE5RV1G0365410, SECCE6RV1G0382840, SECCE6RV1G0382860, …
5	0.00151	31	3220	2.11076	GO:0032559 adenyl ribonucleotide binding	SECCE1RV1G0002450, SECCE2RV1G0065790, SECCE2RV1G0086450, SECCE2RV1G0089240, SECCE2RV1G0142200, SECCE3RV1G0143440, SECCE3RV1G0143820, SECCE3RV1G0169980, SECCE3RV1G0191190, SECCE3RV1G0212470, SECCE4RV1G0219170, SECCE4RV1G0261000, SECCE4RV1G0263410, SECCE4RV1G0294110, SECCE5RV1G0300560, SECCE5RV1G0337660, SECCE5RV1G0338370, SECCE5RV1G0365400, SECCE5RV1G0365410, SECCE6RV1G0382840, SECCE6RV1G0382860, …
5	0.00168	21	1786	2.64421	GO:0016773 phosphotransferase activity alcohol group as acceptor	SECCE1RV1G0002450, SECCE2RV1G0065790, SECCE2RV1G0086450, SECCE2RV1G0089240, SECCE2RV1G0142200, SECCE3RV1G0143440, SECCE3RV1G0143820, SECCE3RV1G0191190, SECCE3RV1G0212470, SECCE5RV1G0338370, SECCE5RV1G0365410, SECCE6RV1G0382840, SECCE6RV1G0382860, SECCE6RV1G0410150, SECCE6RV1G0441880, SECCE7RV1G0501120, SECCE7RV1G0522810, SECCEUNV1G0548540, SECCEUNV1G0551690, SECCEUNV1G0554300, SECCEUNV1G0555220
5	0.00179	34	3812	1.92649	GO:0000166 nucleotide binding	SECCE1RV1G0002450, SECCE2RV1G0065790, SECCE2RV1G0086450, SECCE2RV1G0089240, SECCE2RV1G0142200, SECCE3RV1G0143440, SECCE3RV1G0143820, SECCE3RV1G0169980, SECCE3RV1G0191190, SECCE3RV1G0212470, SECCE4RV1G0219170, SECCE4RV1G0261000, SECCE4RV1G0263410, SECCE4RV1G0294110, SECCE5RV1G0300560, SECCE5RV1G0333620, SECCE5RV1G0335570, SECCE5RV1G0337660, SECCE5RV1G0338370, SECCE5RV1G0365400, SECCE5RV1G0365410, …
5	0.00179	21	1839	2.53294	GO:0016301 kinase activity	SECCE1RV1G0002450, SECCE2RV1G0065790, SECCE2RV1G0086450, SECCE2RV1G0089240, SECCE2RV1G0142200, SECCE3RV1G0143440, SECCE3RV1G0143820, SECCE3RV1G0191190, SECCE3RV1G0212470, SECCE5RV1G0338370, SECCE5RV1G0365410, SECCE6RV1G0382840, SECCE6RV1G0382860, SECCE6RV1G0410150, SECCE6RV1G0441880, SECCE7RV1G0501120, SECCE7RV1G0522810, SECCEUNV1G0548540, SECCEUNV1G0551690, SECCEUNV1G0554300, SECCEUNV1G0555220
5	0.00179	35	3993	1.89501	GO:0036094 small molecule binding	SECCE1RV1G0002450, SECCE2RV1G0065790, SECCE2RV1G0086450, SECCE2RV1G0089240, SECCE2RV1G0142200, SECCE3RV1G0143440, SECCE3RV1G0143820, SECCE3RV1G0169980, SECCE3RV1G0191190, SECCE3RV1G0212470, SECCE4RV1G0219170, SECCE4RV1G0261000, SECCE4RV1G0263410, SECCE4RV1G0294110, SECCE5RV1G0300560, SECCE5RV1G0309830, SECCE5RV1G0333620, SECCE5RV1G0335570, SECCE5RV1G0337660, SECCE5RV1G0338370, SECCE5RV1G0365400, …
5	0.00179	34	3880	1.91388	GO:0043168 anion binding	SECCE1RV1G0002450, SECCE2RV1G0065790, SECCE2RV1G0086450, SECCE2RV1G0089240, SECCE2RV1G0142200, SECCE3RV1G0143440, SECCE3RV1G0143820, SECCE3RV1G0169980, SECCE3RV1G0191190, SECCE3RV1G0212470, SECCE4RV1G0219170, SECCE4RV1G0261000, SECCE4RV1G0263410, SECCE4RV1G0294110, SECCE5RV1G0300560, SECCE5RV1G0309830, SECCE5RV1G0333620, SECCE5RV1G0335570, SECCE5RV1G0337660, SECCE5RV1G0338370, SECCE5RV1G0365400, …
7	0.0144	15	1637	3.00086	GO:0006468 protein phosphorylation	SECCE1RV1G0001240, SECCE1RV1G0002650, SECCE2RV1G0097690, SECCE2RV1G0124310, SECCE2RV1G0126480, SECCE2RV1G0138970, SECCE3RV1G0153820, SECCE3RV1G0153850, SECCE3RV1G0158750, SECCE3RV1G0164220, SECCE4RV1G0269500, SECCE4RV1G0294930, SECCE5RV1G0360040, SECCE6RV1G0450050, SECCE7RV1G0508470
7	0.0144	18	2200	2.43427	GO:0006793 phosphorus metabolic process	SECCE1RV1G0001240, SECCE1RV1G0002650, SECCE1RV1G0025530, SECCE2RV1G0097690, SECCE2RV1G0124310, SECCE2RV1G0126480, SECCE2RV1G0138970, SECCE3RV1G0153820, SECCE3RV1G0153850, SECCE3RV1G0158750, SECCE3RV1G0164220, SECCE4RV1G0269500, SECCE4RV1G0293970, SECCE4RV1G0294930, SECCE5RV1G0360040, SECCE6RV1G0450050, SECCE7RV1G0508470, SECCEUNV1G0552770
7	0.0144	18	2191	2.44861	GO:0006796 phosphate-containing compound metabolic process	SECCE1RV1G0001240, SECCE1RV1G0002650, SECCE1RV1G0025530, SECCE2RV1G0097690, SECCE2RV1G0124310, SECCE2RV1G0126480, SECCE2RV1G0138970, SECCE3RV1G0153820, SECCE3RV1G0153850, SECCE3RV1G0158750, SECCE3RV1G0164220, SECCE4RV1G0269500, SECCE4RV1G0293970, SECCE4RV1G0294930, SECCE5RV1G0360040, SECCE6RV1G0450050, SECCE7RV1G0508470, SECCEUNV1G0552770
7	0.0144	15	1714	2.81652	GO:0016310 phosphorylation	SECCE1RV1G0001240, SECCE1RV1G0002650, SECCE2RV1G0097690, SECCE2RV1G0124310, SECCE2RV1G0126480, SECCE2RV1G0138970, SECCE3RV1G0153820, SECCE3RV1G0153850, SECCE3RV1G0158750, SECCE3RV1G0164220, SECCE4RV1G0269500, SECCE4RV1G0294930, SECCE5RV1G0360040, SECCE6RV1G0450050, SECCE7RV1G0508470
7	0.0144	15	1647	2.99797	GO:0004672 protein kinase activity	SECCE1RV1G0001240, SECCE1RV1G0002650, SECCE2RV1G0097690, SECCE2RV1G0124310, SECCE2RV1G0126480, SECCE2RV1G0138970, SECCE3RV1G0153820, SECCE3RV1G0153850, SECCE3RV1G0158750, SECCE3RV1G0164220, SECCE4RV1G0269500, SECCE4RV1G0294930, SECCE5RV1G0360040, SECCE6RV1G0450050, SECCE7RV1G0508470
7	0.0144	17	2032	2.56059	GO:0016772 transferase activity transferring phosphorus-containing groups	SECCE1RV1G0001240, SECCE1RV1G0002650, SECCE2RV1G0082210, SECCE2RV1G0097690, SECCE2RV1G0124310, SECCE2RV1G0126480, SECCE2RV1G0138970, SECCE3RV1G0153820, SECCE3RV1G0153850, SECCE3RV1G0158750, SECCE3RV1G0164220, SECCE4RV1G0269500, SECCE4RV1G0294930, SECCE5RV1G0360040, SECCE6RV1G0450050, SECCE7RV1G0493540, SECCE7RV1G0508470
7	0.0144	22	3223	2.12693	GO:0030554 adenyl nucleotide binding	SECCE1RV1G0001240, SECCE1RV1G0002650, SECCE1RV1G0050400, SECCE1RV1G0054540, SECCE1RV1G0058300, SECCE2RV1G0064200, SECCE2RV1G0097690, SECCE2RV1G0124310, SECCE2RV1G0126480, SECCE2RV1G0138970, SECCE3RV1G0153820, SECCE3RV1G0153850, SECCE3RV1G0158750, SECCE3RV1G0164220, SECCE4RV1G0269500, SECCE4RV1G0274370, SECCE4RV1G0293970, SECCE4RV1G0294930, SECCE5RV1G0360040, SECCE6RV1G0450050, SECCE7RV1G0508470, …
7	0.0144	22	3220	2.12991	GO:0032559 adenyl ribonucleotide binding	SECCE1RV1G0001240, SECCE1RV1G0002650, SECCE1RV1G0050400, SECCE1RV1G0054540, SECCE1RV1G0058300, SECCE2RV1G0064200, SECCE2RV1G0097690, SECCE2RV1G0124310, SECCE2RV1G0126480, SECCE2RV1G0138970, SECCE3RV1G0153820, SECCE3RV1G0153850, SECCE3RV1G0158750, SECCE3RV1G0164220, SECCE4RV1G0269500, SECCE4RV1G0274370, SECCE4RV1G0293970, SECCE4RV1G0294930, SECCE5RV1G0360040, SECCE6RV1G0450050, SECCE7RV1G0508470, …
7	0.0147	15	1786	2.68552	GO:0016773 phosphotransferase activity alcohol group as acceptor	SECCE1RV1G0001240, SECCE1RV1G0002650, SECCE2RV1G0097690, SECCE2RV1G0124310, SECCE2RV1G0126480, SECCE2RV1G0138970, SECCE3RV1G0153820, SECCE3RV1G0153850, SECCE3RV1G0158750, SECCE3RV1G0164220, SECCE4RV1G0269500, SECCE4RV1G0294930, SECCE5RV1G0360040, SECCE6RV1G0450050, SECCE7RV1G0508470
7	0.019	15	1839	2.57252	GO:0016301 kinase activity	SECCE1RV1G0001240, SECCE1RV1G0002650, SECCE2RV1G0097690, SECCE2RV1G0124310, SECCE2RV1G0126480, SECCE2RV1G0138970, SECCE3RV1G0153820, SECCE3RV1G0153850, SECCE3RV1G0158750, SECCE3RV1G0164220, SECCE4RV1G0269500, SECCE4RV1G0294930, SECCE5RV1G0360040, SECCE6RV1G0450050, SECCE7RV1G0508470
8	0.014	13	515	3.96131	GO:0004553 hydrolase activity hydrolyzing O-glycosyl compounds	SECCE4RV1G0218770, SECCE2RV1G0118380, SECCE3RV1G0184430, SECCE3RV1G0193820, SECCE4RV1G0232880, SECCE4RV1G0292890, SECCE4RV1G0292950, SECCE4RV1G0292960, SECCE5RV1G0326340, SECCE5RV1G0331540, SECCE5RV1G0340190, SECCE6RV1G0409800, SECCE6RV1G0429600
8	0.014	7	173	7.02217	GO:0008234 cysteine-type peptidase activity	SECCE5RV1G0318140, SECCE2RV1G0130790, SECCE3RV1G0196080, SECCE3RV1G0196260, SECCE5RV1G0353270, SECCE7RV1G0499590, SECCE7RV1G0521250
8	0.014	13	566	3.62708	GO:0016798 hydrolase activity acting on glycosyl bonds	SECCE4RV1G0218770, SECCE2RV1G0118380, SECCE3RV1G0184430, SECCE3RV1G0193820, SECCE4RV1G0232880, SECCE4RV1G0292890, SECCE4RV1G0292950, SECCE4RV1G0292960, SECCE5RV1G0326340, SECCE5RV1G0331540, SECCE5RV1G0340190, SECCE6RV1G0409800, SECCE6RV1G0429600
8	0.0261	3	10	26.7846	GO:0004564 beta-fructofuranosidase activity	SECCE4RV1G0292890, SECCE4RV1G0292950, SECCE4RV1G0292960
8	0.0393	11	431	3.53274	GO:0008194 UDP-glycosyltransferase activity	SECCE1RV1G0000450, SECCE1RV1G0000480, SECCE4RV1G0220830, SECCE4RV1G0245670, SECCE5RV1G0362550, SECCE6RV1G0399530, SECCE6RV1G0427940, SECCE6RV1G0434950, SECCE6RV1G0435040, SECCE7RV1G0458430, SECCE7RV1G0518380
8	0.042	6	316	6.22897	GO:0005576 extracellular region	SECCE5RV1G0318140, SECCE1RV1G0032050, SECCE2RV1G0098280, SECCE4RV1G0232880, SECCE7RV1G0525720, SECCEUNV1G0561180
8	0.042	15	762	2.70551	GO:0016757 glycosyltransferase activity	SECCE1RV1G0000450, SECCE1RV1G0000480, SECCE4RV1G0220830, SECCE4RV1G0232880, SECCE4RV1G0245440, SECCE4RV1G0245670, SECCE5RV1G0361390, SECCE5RV1G0362550, SECCE6RV1G0399530, SECCE6RV1G0427940, SECCE6RV1G0434950, SECCE6RV1G0435040, SECCE7RV1G0458430, SECCE7RV1G0492920, SECCE7RV1G0518380
8	0.0451	4	84	10.5038	GO:0048046 apoplast	SECCE5RV1G0318140, SECCE2RV1G0098280, SECCE4RV1G0232880, SECCE7RV1G0525720
9	0.03	9	595	5.03097	GO:0043531 ADP binding	SECCE1RV1G0026520, SECCE1RV1G0056210, SECCE2RV1G0067350, SECCE3RV1G0156830, SECCE4RV1G0215690, SECCE4RV1G0282320, SECCE6RV1G0416330, SECCE6RV1G0416410, SECCE7RV1G0454490
