# Supplementary material for: Transcriptomic analysis reveals the regulatory mechanisms of messenger RNA (mRNA) and long non-coding RNA (lncRNA) in response to waterlogging stress in rye (Secale cereale L.)
Source: BMC Plant Biol. 2024 Jun 12;24:534. doi: 10.1186/s12870-024-05234-x (PMC11167852; doi:10.1186/s12870-024-05234-x)
Supplement: Supplementary file 5 — Additional file 5. Co-expression association cluster module of expressed mRNAs. [file 12870_2024_5234_MOESM5_ESM.xls]

## Sheet: CK1_CK2_CK3_vs_WT1_WT2_WT3.DEG_
#ID (DE-mRNA)	CK1_Count	CK2_Count	CK3_Count	WT1_Count	WT2_Count	WT3_Count	CK1_FPKM	CK2_FPKM	CK3_FPKM	WT1_FPKM	WT2_FPKM	WT3_FPKM	Pvalue
SECCE6Rv1G0432180	0	0	10	201	468	338	0	0	0.145926	2.54264	6.82853	5.33219	8.8089e-05
SECCE6Rv1G0434460	0	0	2	58	38	87	0	0	0.013035	0.322518	0.238346	0.596901	1.93926e-07
SECCE6Rv1G0432190	0	0	11	73	425	276	0	0	0.15887	0.916808	6.20333	4.35475	0.0012827
SECCE3Rv1G0201000	5	38	28	391	884	698	0.035659	0.24992	0.188166	2.18041	5.67699	4.85105	1.25482e-20
SECCE1Rv1G0049950	8	18	25	189	405	554	0.08966	0.18347	0.261344	1.64407	4.06065	6.00666	1.31421e-17
SECCE6Rv1G0432200	119	149	204	1817	3201	3376	1.90531	2.23682	3.14977	22.7822	46.1942	52.7232	4.49679e-38
SECCE3Rv1G0193780	2	17	9	79	209	195	0.021405	0.226837	0.121882	0.883385	2.70422	2.73662	6.81557e-10
SECCE3Rv1G0182310	24	8	77	336	554	570	1.62641	0.524067	5.16779	18.3227	34.8133	38.745	9.40582e-11
Secale_cereale_newGene_13169	13	6	8	128	87	116	0.108015	0.045175	0.063461	0.873461	0.683146	0.984598	8.85089e-11
SECCE2Rv1G0108460	16	69	50	530	627	55	0.105269	0.447527	0.332248	2.87272	3.91243	0.366674	5.87039e-06
SECCE7Rv1G0520060	23	15	7	65	283	40	0.179753	0.108367	0.051121	0.391793	1.98974	0.300696	0.000126057
SECCE6Rv1G0435040	0	15	19	51	67	107	0	0.112742	0.147952	0.328822	0.499703	0.863371	0.00145633
SECCE7Rv1G0520050	27	20	32	122	419	38	0.208711	0.14421	0.237645	0.745355	2.94495	0.28646	7.85163e-05
Secale_cereale_newGene_8420	0	7	47	155	134	69	0	0.029975	0.204989	0.549218	0.546428	0.304901	0.00399858
SECCE3Rv1G0181940	4	0	22	55	67	46	0.203695	0	1.16391	2.34203	3.29419	2.44219	0.00580666
SECCE3Rv1G0200950	44	23	23	95	228	253	0.315858	0.149453	0.154432	0.530991	1.46718	1.76156	1.88343e-06
SECCE3Rv1G0182880	691	812	803	3335	5876	5249	4.19328	4.61576	4.67388	15.7506	31.9325	30.8687	9.90887e-22
SECCE5Rv1G0353270	31	83	205	1304	505	261	0.345151	0.880394	2.22686	11.5011	5.12019	2.85542	0.00217406
Secale_cereale_newGene_45706	14	14	34	175	155	59	0.065441	0.064935	0.160154	0.679348	0.691953	0.282387	1.61249e-06
Secale_cereale_newGene_14499	13	19	34	181	136	82	0.060792	0.086894	0.157749	0.696357	0.599724	0.449673	6.94235e-08
SECCE2Rv1G0068880	40	57	54	165	297	372	0.583811	0.773791	0.754121	1.88081	3.89449	5.28226	1.64162e-08
SECCE5Rv1G0366590	82	225	87	341	889	942	1.08914	2.81004	1.10602	3.53472	10.61	12.1601	7.49011e-07
SECCE1Rv1G0057760	4	6	16	50	63	35	0.049368	0.059329	0.177591	0.472077	0.694031	0.411353	0.000404049
Secale_cereale_newGene_48385	0	19	35	97	60	119	0	0.074484	0.143944	0.352021	0.245451	0.572689	0.00708643
Secale_cereale_newGene_41294	4	17	7	57	52	46	0.029696	0.139763	0.069991	0.335807	0.409339	0.320062	0.00042166
Secale_cereale_newGene_42555	6	8	12	58	43	42	0.03423	0.045224	0.059012	0.34843	0.244086	0.235261	0.000117491
Secale_cereale_newGene_30022	21	3	26	140	64	76	0.099976	0.011694	0.11699	0.728321	0.381916	0.447634	0.00057225
SECCE1Rv1G0032050	46	178	226	388	1211	697	0.665645	2.40494	3.12611	4.35935	15.6682	9.75158	3.81726e-06
SECCE2Rv1G0126790	15	47	29	274	168	52	0.20189	0.591251	0.370967	2.86704	2.0144	0.670908	8.88163e-05
SECCE6Rv1G0429310	33	5	18	171	84	54	0.376939	0.053958	0.190234	1.5455	0.867173	0.601099	0.00103798
SECCE2Rv1G0106680	16	27	28	89	153	112	0.328726	0.529573	0.558143	1.44737	2.87213	2.27091	7.19393e-07
Secale_cereale_newGene_23646	16	10	9	73	57	51	0.126941	0.117936	0.06181	0.412832	0.402857	0.473384	8.75978e-05
SECCE5Rv1G0329930	110	97	56	626	587	206	0.906481	0.751744	0.442992	4.04076	4.36159	1.65482	6.35039e-08
SECCE2Rv1G0141220	38	68	21	347	177	140	0.266882	0.450995	0.14171	1.93703	1.13327	0.972241	5.89648e-06
SECCE3Rv1G0185580	4	45	46	59	78	274	0.010408	0.131051	0.136153	0.142016	0.216071	0.824433	0.00654155
SECCE2Rv1G0101570	24	31	17	175	125	71	0.373088	0.458735	0.248935	2.15953	1.76732	1.07992	2.30391e-06
SECCE6Rv1G0448970	139	145	296	729	634	1280	2.92843	2.8681	5.99345	11.9821	11.9969	26.2202	4.5914e-08
SECCE7Rv1G0458570	224	251	692	2460	1293	1747	1.30005	1.36366	3.8532	11.1207	6.72588	9.82944	7.30247e-09
Secale_cereale_newGene_46157	4	13	27	60	82	57	0.026382	0.079838	0.18241	0.367539	0.435116	0.401966	0.00109311
SECCE5Rv1G0322350	12	6	18	62	59	47	0.302439	0.130667	0.419864	1.22328	1.32338	1.15261	0.000355167
SECCE2Rv1G0130680	12	12	56	169	118	78	0.046942	0.046183	0.22193	0.542077	0.43441	0.310461	0.000504958
SECCE4Rv1G0218180	20	40	49	314	145	56	0.079729	0.15067	0.189761	1.00202	0.531371	0.22022	0.000199924
Secale_cereale_newGene_52554	6	23	18	61	69	73	0.021355	0.098492	0.073175	0.209499	0.269332	0.302087	0.000482114
Secale_cereale_newGene_36104	5	29	8	64	84	41	0.031199	0.216362	0.031792	0.245412	0.365526	0.192956	0.00405891
Secale_cereale_newGene_36312	17	19	7	94	54	49	0.136002	0.129451	0.045337	0.583315	0.390851	0.38911	0.000729969
SECCE5Rv1G0349540	4	70	20	167	170	81	0.04004	0.814615	0.231613	1.61821	1.89678	0.972236	0.00556254
Secale_cereale_newGene_33154	10	8	25	71	58	55	0.310731	0.249015	0.81892	1.87739	1.7714	1.80496	0.000610703
SECCE1Rv1G0032100	30	77	57	151	374	166	0.441552	1.06183	0.803857	1.73874	4.96409	2.37397	1.92101e-05
SECCE3Rv1G0200940	60	96	95	201	455	354	0.424668	0.638751	0.645492	1.11265	2.90088	2.43906	5.42004e-07
Secale_cereale_newGene_12224	50	28	80	239	60	305	0.115298	0.06221	0.182255	0.439166	0.125083	0.70358	0.00182096
SECCE4Rv1G0255560	39	49	58	204	245	141	0.537007	0.636544	0.772195	2.20509	3.03842	1.8944	4.05494e-09
SECCE7Rv1G0522650	35	19	48	188	119	104	0.251543	0.129691	0.329107	1.06623	0.773812	0.731404	2.06387e-05
SECCE7Rv1G0499120	60	51	23	259	127	161	0.647608	0.510787	0.236091	2.19102	1.23717	1.69593	9.64025e-05
SECCE7Rv1G0497230	59	106	35	214	373	199	0.634012	1.08027	0.359851	1.8097	3.63116	2.09831	4.83615e-05
Secale_cereale_newGene_17679	24	43	60	251	152	88	0.18348	0.292505	0.4351	1.56972	1.10742	0.673504	4.56653e-05
Secale_cereale_newGene_12302	30	11	30	115	65	88	0.245653	0.082766	0.229803	0.729869	0.475881	0.69747	0.000925994
Secale_cereale_newGene_44112	11	14	16	61	51	40	0.188627	0.230305	0.262359	0.841423	0.835361	0.716051	0.00100468
Secale_cereale_newGene_35689	34	23	46	232	35	115	0.162703	0.100781	0.229308	0.940521	0.172716	0.598984	0.00515942
SECCE3Rv1G0160090	7	26	15	52	79	43	0.056795	0.196896	0.114915	0.338297	0.587807	0.346115	0.00448002
SECCE6Rv1G0408520	28	31	26	127	83	97	0.242169	0.243849	0.207828	0.851335	0.638922	0.805564	3.52826e-05
SECCE1Rv1G0001350	11	98	28	156	228	106	0.052662	0.457771	0.130927	0.604529	1.01938	0.511136	0.00776824
SECCE5Rv1G0360180	35	43	75	90	345	96	0.093054	0.107397	0.19322	0.19001	0.83754	0.252526	0.00240671
SECCE1Rv1G0044100	138	144	244	693	536	562	1.08787	1.06395	1.84886	4.27571	3.80194	4.31578	1.3694e-10
Secale_cereale_newGene_1484	12	19	15	51	70	39	0.100545	0.1862	0.132771	0.352702	0.605335	0.30918	0.00216435
SECCE4Rv1G0215230	46	71	57	282	259	84	0.639248	0.927304	0.756557	3.05988	3.22671	1.12183	8.80014e-05
SECCE1Rv1G0024040	312	666	402	1750	2381	765	1.97589	3.95569	2.44554	8.63585	13.5231	4.69973	1.96762e-06
SECCE5Rv1G0358390	25	27	24	100	103	63	0.509373	0.52043	0.485882	1.62924	1.93956	1.28094	8.13391e-05
SECCE3Rv1G0171710	37	139	66	280	386	171	0.617269	2.20631	1.06285	3.68372	5.85449	2.80188	0.000296963
Secale_cereale_newGene_29407	26	29	48	83	108	141	0.253823	0.259908	0.439928	0.639889	0.95472	1.34747	0.000514192
SECCE3Rv1G0151990	302	946	502	2071	3045	941	10.2361	30.0452	16.3183	54.6438	92.4269	30.8923	3.99642e-05
Secale_cereale_newGene_3917	51	40	37	67	310	70	0.19795	0.143367	0.137645	0.202228	1.0834	0.263774	0.00723017
Secale_cereale_newGene_31939	60	75	154	477	255	234	0.208016	0.297804	0.456835	1.39131	0.861163	0.736392	1.92299e-05
SECCE3Rv1G0177500	795	958	1512	2594	3828	4005	9.86699	11.1396	17.987	25.0428	42.5227	48.1466	1.76764e-08
Secale_cereale_newGene_48180	71	92	44	270	250	187	0.263726	0.325364	0.229416	0.704711	0.795996	0.658466	6.33325e-06
SECCE3Rv1G0143890	24	11	19	75	59	50	0.132033	0.054337	0.103238	0.328049	0.295892	0.274443	0.00272787
SECCE5Rv1G0328870	70	136	72	250	563	144	0.439053	0.808502	0.437879	1.23213	3.19688	0.879742	0.000553181
Secale_cereale_newGene_44079	12	19	33	66	77	64	0.049757	0.076994	0.133209	0.240623	0.375263	0.306746	0.00167802
Secale_cereale_newGene_14121	43	66	16	207	187	49	0.138551	0.210097	0.045405	0.521222	0.556386	0.151553	0.00861469
SECCE3Rv1G0159000	34	70	77	226	341	48	1.85045	3.56947	3.98305	9.59682	16.6479	2.5173	0.00490559
SECCE1Rv1G0047590	31	54	25	121	187	63	0.171947	0.278276	0.132658	0.52167	0.930133	0.339274	0.00153477
Secale_cereale_newGene_26462	35	36	52	194	133	80	0.208353	0.181623	0.390232	0.851643	0.643108	0.416191	7.30803e-05
SECCE5Rv1G0374820	65	59	63	82	267	234	0.715668	0.600163	0.657794	0.700417	2.62782	2.4895	0.00150939
SECCE4Rv1G0246140	33	26	48	126	151	70	0.259047	0.18901	0.364867	0.781218	1.08527	0.54125	0.000261094
Secale_cereale_newGene_45045	117	331	239	613	923	608	0.984227	2.6222	1.9177	4.03495	7.03746	5.01956	5.84835e-06
Secale_cereale_newGene_1620	187	87	76	508	308	341	1.17524	0.561753	0.451772	2.52731	1.7571	2.14413	0.00023158
SECCE1Rv1G0016520	85	48	38	211	184	164	0.86466	0.455969	0.368212	1.6798	1.68549	1.62562	0.000221036
SECCE5Rv1G0360170	90	83	104	170	597	135	0.243335	0.210716	0.269172	0.357831	1.44977	0.353753	0.00196221
SECCE2Rv1G0118670	32	33	16	108	123	40	0.192292	0.18633	0.08957	0.509979	0.668569	0.233889	0.00526787
Secale_cereale_newGene_26152	25	62	14	104	107	105	0.476418	1.20593	0.224204	1.47957	1.91298	1.52911	0.0071218
SECCE4Rv1G0232880	55	191	187	395	706	242	0.730126	2.38553	2.39103	4.09673	8.4284	3.12054	0.000704371
SECCE4Rv1G0225740	42	196	83	319	374	284	0.141417	0.61642	0.268145	0.834477	1.12478	0.924467	0.00114852
SECCE3Rv1G0206710	111	53	56	273	252	177	4.05267	1.81106	1.93984	7.79643	8.28613	6.29854	0.000193413
Secale_cereale_newGene_19202	152	81	36	270	386	206	1.19223	0.58364	0.271985	1.7116	2.81363	1.61578	0.00351466
SECCE5Rv1G0371440	53	76	29	184	206	102	0.553633	0.750201	0.295641	1.52048	1.95313	1.04069	0.00102494
SECCE1Rv1G0050010	22	12	26	64	63	53	0.160591	0.082932	0.181518	0.37279	0.418478	0.38521	0.00489298
SECCE7Rv1G0471320	247	310	230	614	948	769	1.87247	2.19973	1.67179	3.61771	6.42976	5.64134	1.27392e-07
SECCE3Rv1G0143840	34	30	12	107	61	67	0.211843	0.174989	0.069585	0.526462	0.342737	0.411248	0.0094805
SECCEUnv1G0537780	128	140	199	487	543	364	1.49717	1.54394	2.23841	4.45561	5.71703	4.14185	3.83584e-10
SECCE5Rv1G0362550	22	83	135	200	292	195	0.16962	0.616987	1.0335	1.24598	2.09242	1.51033	0.00376456
SECCE4Rv1G0256440	169	160	52	582	374	253	1.29205	1.1449	0.380474	3.46318	2.5588	1.87534	0.00135019
SECCE4Rv1G0264890	77	48	79	234	179	189	0.7098	0.415931	0.70009	1.69115	1.48875	1.69631	2.56119e-05
Secale_cereale_newGene_29073	32	18	51	145	80	74	0.149402	0.141554	0.195533	0.373993	0.348012	0.275718	0.00385783
SECCEUnv1G0558390	25	34	44	103	79	109	0.329239	0.420571	0.554834	1.05277	0.922193	1.38931	0.00103153
SECCE6Rv1G0435280	45	79	50	217	178	120	0.588078	0.982399	0.638795	2.24533	2.12434	1.54843	6.777e-05
SECCE2Rv1G0127020	83	75	52	237	215	172	1.14132	0.95556	0.679961	2.53014	2.64595	2.28332	2.41996e-05
SECCE5Rv1G0362120	49	42	45	154	110	129	0.253289	0.200386	0.219156	0.616729	0.507205	0.644174	0.000133094
SECCE6Rv1G0379380	88	59	36	316	197	64	0.504185	0.315471	0.194664	1.40676	1.00697	0.353816	0.00966913
SECCE2Rv1G0110280	36	70	31	163	103	128	0.279249	0.503077	0.227646	0.979544	0.710268	0.956907	0.00174456
Secale_cereale_newGene_26411	32	29	27	86	107	63	0.122281	0.097744	0.092967	0.283223	0.279783	0.200563	0.00114721
SECCE5Rv1G0353210	320	488	433	727	1393	1292	1.68103	2.40289	2.18297	2.97364	6.55529	6.57764	1.17924e-05
SECCE3Rv1G0144230	39	37	46	137	104	105	1.1611	1.01451	1.31906	3.18388	2.78179	3.0301	0.000138131
SECCE2Rv1G0128670	36	152	137	267	350	271	0.365872	1.47093	1.36109	2.15297	3.24827	2.71736	0.00176722
SECCE6Rv1G0429970	48	53	52	222	135	88	0.356044	0.369159	0.372225	1.29127	0.903678	0.636991	0.000332734
SECCE5Rv1G0301670	29	55	26	164	110	49	0.126529	0.226036	0.107167	0.56186	0.434017	0.20789	0.00827979
SECCEUnv1G0564660	133	136	171	241	659	323	2.73824	2.62036	3.36853	3.86198	12.1441	6.43685	0.00031667
SECCE2Rv1G0126310	20	37	73	99	135	111	0.147674	0.260285	0.527891	0.583424	0.909986	0.808731	0.00546755
SECCE2Rv1G0135970	138	422	512	532	1435	859	3.27633	9.41955	11.6939	9.86365	30.62	19.8271	0.00217421
SECCE4Rv1G0275260	39	110	46	266	218	77	0.146766	0.393365	0.166751	0.790763	0.746427	0.28573	0.00810786
Secale_cereale_newGene_18533	60	24	85	137	151	165	0.520501	0.189434	0.724656	0.943368	1.21785	1.4021	0.0051141
Secale_cereale_newGene_5100	21	61	49	130	141	86	0.048066	0.164415	0.127093	0.26105	0.347074	0.245693	0.00246973
SECCE6Rv1G0433820	92	46	64	126	224	198	0.401458	0.188642	0.266689	0.42747	0.877112	0.838962	0.00266211
Secale_cereale_newGene_47729	18	29	67	134	99	72	0.108764	0.119902	0.322265	0.555393	0.611741	0.39327	0.00918241
Secale_cereale_newGene_46785	43	66	55	110	184	143	0.287908	0.402845	0.318085	0.550284	1.05457	0.868927	0.000651391
SECCEUnv1G0527620	901	488	300	1959	2149	793	2.447	1.23955	0.779475	4.13764	5.22189	2.08479	0.00195318
SECCEUnv1G0540680	2525	1183	1302	5256	4465	4132	72.0098	31.583	35.5775	116.559	113.948	114.079	4.90852e-05
SECCE5Rv1G0364550	47	86	28	153	172	113	0.659094	1.11941	0.376084	1.66669	2.15407	1.53153	0.00504306
SECCE7Rv1G0470260	39	60	41	179	120	84	0.285387	0.412933	0.288332	1.02268	0.784198	0.596256	0.00101285
Secale_cereale_newGene_26023	989	1937	1788	3136	4900	4066	12.4021	22.8659	21.544	30.4182	52.007	49.6018	2.68285e-06
Secale_cereale_newGene_14574	86	253	361	561	764	471	0.420862	1.16034	1.69194	2.13732	3.34563	2.23238	0.00115307
SECCE3Rv1G0143850	53	48	30	173	89	95	0.316657	0.264359	0.167991	0.804622	0.472782	0.550127	0.00450548
SECCE7Rv1G0522960	32	26	36	88	99	63	0.474869	0.36012	0.516616	1.02974	1.33352	0.915879	0.00219456
SECCE7Rv1G0524360	56	106	63	244	219	138	0.445568	0.791884	0.482773	1.51727	1.56569	1.06483	0.00028396
SECCE6Rv1G0379360	209	158	95	652	451	199	2.24065	1.58631	0.969954	5.45223	4.33975	2.06795	0.00251698
SECCE5Rv1G0355340	139	125	227	234	405	565	1.58815	1.34002	2.49044	2.08215	4.15867	6.2763	0.0024786
Secale_cereale_newGene_15446	68	52	66	192	158	138	0.310502	0.220965	0.287598	0.683799	0.727548	0.61102	9.34822e-05
Secale_cereale_newGene_43498	48	50	23	113	122	87	0.173425	0.171085	0.078682	0.321797	0.399085	0.306009	0.00577524
Secale_cereale_newGene_43674	31	93	101	262	178	138	0.383177	1.11455	1.24543	2.63686	2.07221	1.72478	0.00315485
SECCE1Rv1G0046670	180	155	351	614	577	538	1.18607	0.95579	2.221	3.14919	3.40602	3.43837	3.20878e-05
SECCE3Rv1G0155280	122	71	153	271	268	329	0.379101	0.204724	0.457139	0.657572	0.747422	0.992061	0.00062317
SECCE2Rv1G0087910	58	45	92	117	224	151	0.689237	0.499081	1.0528	1.08672	2.40308	1.74433	0.00274644
SECCE4Rv1G0216300	88	103	131	431	265	154	1.1485	1.25568	1.63783	4.39276	3.10073	1.94957	0.000265844
SECCE4Rv1G0247150	40	42	82	130	180	106	0.334044	0.335047	0.667538	0.856942	1.37118	0.870029	0.00178455
Secale_cereale_newGene_22047	26	32	58	115	66	105	0.138836	0.249265	0.481794	0.493723	0.381812	0.6573	0.00960466
Secale_cereale_newGene_10832	94	75	69	242	192	180	1.74659	1.29044	1.22745	3.51405	3.22469	3.242	0.000124099
SECCE4Rv1G0250340	74	51	182	293	363	130	1.65674	1.05466	3.91544	5.1163	7.29231	2.80961	0.00931012
SECCE2Rv1G0127000	133	123	78	324	289	250	1.3819	1.19649	0.778576	2.62031	2.6899	2.51935	0.000164586
SECCEUnv1G0533990	41	36	39	105	87	100	0.800747	0.653823	0.730602	1.60465	1.52622	1.90328	0.002175
SECCE5Rv1G0334700	47	43	80	108	211	108	0.536243	0.455718	0.872932	0.954016	2.15896	1.18748	0.00401178
Secale_cereale_newGene_20149	39	42	61	146	127	86	0.137455	0.138249	0.310233	0.422306	0.524096	0.377764	0.00075227
Secale_cereale_newGene_44204	41	45	66	153	129	97	0.271906	0.277205	0.418827	0.769555	0.761787	0.602427	0.000589381
SECCE7Rv1G0480160	61	40	91	186	130	154	0.934847	0.572466	1.34839	2.24622	1.80042	2.30787	0.00247056
SECCE7Rv1G0477600	190	417	466	879	814	871	2.64378	5.44402	6.23025	9.53483	10.1631	11.7663	6.39415e-05
SECCE3Rv1G0180310	24	37	39	80	99	67	0.808563	1.20613	1.29543	2.15756	3.06179	2.25214	0.00449598
SECCE3Rv1G0144140	66	69	44	228	163	76	0.384827	0.374468	0.242191	1.04004	0.856362	0.430263	0.00606805
SECCEUnv1G0545890	49	62	68	244	78	123	0.133333	0.159059	0.178906	0.523189	0.19112	0.326954	0.00875126
SECCE2Rv1G0121250	100	116	218	426	371	263	0.245491	0.266123	0.512057	0.812136	0.815442	0.624801	0.000108313
Secale_cereale_newGene_44280	101	95	73	281	281	127	0.953452	0.804243	0.649098	2.50686	2.88343	1.18028	0.000899137
SECCE2Rv1G0114180	47	64	91	172	225	101	0.262894	0.337164	0.493789	0.7587	1.14798	0.554475	0.00162915
Secale_cereale_newGene_38974	31	60	52	113	158	80	0.134924	0.182468	0.220422	0.285269	0.431233	0.296111	0.00405376
SECCE7Rv1G0467380	409	575	855	1486	1747	1186	3.74473	4.92856	7.49969	10.5748	14.3037	10.5109	7.90166e-07
SECCE1Rv1G0010000	116	105	169	357	381	220	2.06347	1.75798	2.88827	4.96303	6.09949	3.79917	2.5224e-05
SECCE5Rv1G0306500	103	173	155	281	306	414	3.78979	5.9962	5.50539	8.09578	10.1672	14.8687	0.000677353
SECCE4Rv1G0217430	251	293	293	688	666	644	1.12348	1.22639	1.25472	2.39281	2.66647	2.79072	1.18083e-08
SECCEUnv1G0536340	258	123	121	558	401	307	1.23789	0.548599	0.556441	2.07917	1.72016	1.42506	0.00301948
SECCE4Rv1G0242410	642	547	638	1692	1485	1175	2.61168	2.082	2.48636	5.35255	5.40757	4.6284	5.49723e-10
SECCE6Rv1G0442960	294	232	510	941	692	752	2.03859	1.51041	3.39408	5.08821	4.30038	5.06204	0.000129837
SECCE3Rv1G0186750	420	286	216	1000	617	617	1.79101	1.14121	0.882129	3.31645	2.3559	2.54963	0.000823134
SECCE2Rv1G0129850	118	120	182	504	339	170	0.678918	0.651552	1.01047	2.27063	1.75826	0.953378	0.00124526
SECCE1Rv1G0053630	667	767	781	1361	2007	1707	2.11234	2.27383	2.37039	3.35024	5.68469	5.23182	1.81895e-06
SECCEUnv1G0538000	85	129	106	259	305	187	1.53006	2.16659	1.82197	3.62394	4.92489	3.25476	9.50337e-05
SECCE4Rv1G0290310	37	56	61	192	98	76	0.369348	0.528298	0.581347	1.50602	0.882415	0.737746	0.00891777
SECCE7Rv1G0510580	67	90	75	210	187	147	0.398174	0.503406	0.433047	0.984151	1.0035	0.855904	0.000153661
SECCEUnv1G0569320	399	696	1019	2228	840	1681	4.7842	7.82091	11.7134	20.7901	9.01742	19.5203	0.00294317
SECCE1Rv1G0040770	76	184	130	317	259	307	1.03022	2.33918	1.68854	3.34175	3.13643	4.03407	0.00167376
SECCE2Rv1G0127050	202	179	178	486	416	401	2.09406	1.73699	1.77024	3.93147	3.86922	4.03435	4.86854e-06
SECCE4Rv1G0222270	666	771	1323	1824	2309	2063	10.9226	11.8327	20.7883	23.2538	33.883	32.7557	2.08298e-05
SECCE6Rv1G0405500	163	295	614	935	839	641	1.33354	2.2611	4.8251	5.96172	6.15204	5.08775	0.00241082
SECCE7Rv1G0498150	60	114	65	215	218	127	0.960637	1.73183	1.0103	2.71427	3.15956	1.99689	0.00267117
SECCE3Rv1G0155480	236	184	409	610	705	549	1.11146	0.812356	1.84599	2.23575	2.97459	2.50535	0.000223525
SECCE7Rv1G0480180	68	90	106	270	179	156	1.19356	1.48716	1.79342	3.69834	2.82274	2.65458	0.000410471
SECCE5Rv1G0334720	72	75	125	166	260	182	0.812009	0.796208	1.35173	1.46167	2.63396	1.99544	0.001995
SECCE7Rv1G0508100	117	257	369	608	696	369	1.59089	3.28655	4.8319	6.4577	8.49954	4.88041	0.00208566
SECCE6Rv1G0432870	81	68	100	243	186	144	0.447697	0.352862	0.532131	1.05305	0.925066	0.775224	0.000443606
Secale_cereale_newGene_34167	147	214	169	392	494	323	2.1884	3.04889	2.4455	4.42962	6.4265	4.529	2.48778e-05
SECCE7Rv1G0509990	165	263	387	725	613	480	2.04623	3.05865	4.61639	7.01588	6.82965	5.7817	8.92203e-05
SECCE7Rv1G0512470	176	423	304	407	823	723	3.75267	8.47373	6.23083	6.76204	15.7444	14.9614	0.0053508
SECCE7Rv1G0477980	389	694	799	1650	1426	1103	5.62421	9.39401	11.0706	18.5581	18.4572	15.45	5.89502e-06
SECCE4Rv1G0228610	377	565	444	833	1585	715	10.7506	15.0825	12.12	18.4698	40.4457	19.7192	0.000437838
SECCE4Rv1G0220310	102	212	153	377	382	279	0.807357	1.5733	1.15951	2.3208	2.71127	2.1414	0.00037486
Secale_cereale_newGene_26438	46	70	59	142	102	138	0.27408	0.645111	0.347154	0.705506	0.560092	1.06431	0.00623725
SECCE1Rv1G0001490	77	104	76	233	155	181	1.05813	1.35009	1.00861	2.50636	1.9146	2.42694	0.00173004
Secale_cereale_newGene_18463	166	402	583	576	1003	838	1.06932	2.59184	3.85996	3.10589	6.03786	5.77027	0.00787531
Secale_cereale_newGene_1558	119	70	91	258	236	142	1.42612	0.777619	1.03665	2.40611	2.52828	1.63956	0.00353889
Secale_cereale_newGene_3544	234	288	351	489	670	691	1.2653	1.19577	1.2269	1.63565	2.50586	2.69008	0.000282069
SECCE7Rv1G0509560	116	144	133	285	313	255	3.68037	4.27998	4.02863	7.01455	8.86287	7.82442	4.59211e-05
SECCE1Rv1G0011490	146	293	258	456	778	294	0.851225	1.60788	1.44651	2.0774	4.07942	1.66656	0.00398338
SECCE2Rv1G0128900	107	83	90	266	186	167	1.36088	0.986435	1.09539	2.62689	2.11847	2.05665	0.00136262
SECCE5Rv1G0330190	43	44	49	89	102	99	0.555148	0.532032	0.61073	0.907192	1.19373	1.25373	0.00963822
Secale_cereale_newGene_44437	704	679	258	1443	1078	1120	34.1465	30.8652	11.9695	54.5182	46.8583	52.6326	0.00819242
SECCE2Rv1G0137820	85	91	86	317	144	124	0.564255	0.56154	0.547305	1.64114	0.857568	0.795021	0.00894573
SECCE5Rv1G0360780	99	177	177	380	330	262	0.755385	1.27328	1.30232	2.26784	2.26856	1.94351	0.000210592
SECCE5Rv1G0307940	109	89	92	249	191	190	0.68832	0.523461	0.557898	1.22639	1.0836	1.16435	0.00104314
SECCE3Rv1G0167590	76	82	88	147	230	149	0.552415	0.556113	0.610934	0.832082	1.50187	1.04655	0.00267506
SECCE1Rv1G0001280	78	68	83	245	144	114	1.29495	1.06096	1.32198	3.18184	2.14742	1.84501	0.00491131
SECCE3Rv1G0209660	53	42	64	145	104	93	0.462938	0.344166	0.54012	0.996193	0.821282	0.796053	0.0077772
SECCE6Rv1G0453590	99	109	143	168	338	226	0.891506	0.925784	1.24613	1.18677	2.74871	1.98155	0.00585684
SECCE2Rv1G0122050	157	342	371	573	949	333	4.95739	10.1435	11.2635	14.139	26.9463	10.2058	0.00829883
SECCE1Rv1G0008690	111	108	90	200	226	225	0.583551	0.531085	0.452676	0.817447	1.06317	1.14459	0.00233317
SECCE6Rv1G0416110	61	143	167	310	303	171	0.161638	0.355395	0.426004	0.641042	0.71938	0.43982	0.0076464
SECCE4Rv1G0228190	270	385	385	559	935	670	3.89518	5.21336	5.33114	6.27975	12.0957	9.38392	0.000309562
SECCE6Rv1G0449850	350	409	506	829	980	827	4.1178	4.50702	5.7153	7.59078	10.3259	9.43207	2.35672e-06
SECCE7Rv1G0517560	73	84	115	238	207	135	0.387797	0.414897	0.582631	0.980978	0.979962	0.691566	0.00117485
SECCEUnv1G0554160	87	92	54	185	189	129	0.353898	0.353021	0.211092	0.590873	0.692047	0.509761	0.00795614
SECCE6Rv1G0410120	85	66	79	131	221	134	1.09104	0.794437	0.975233	1.30936	2.54165	1.6648	0.00899211
SECCE5Rv1G0321280	183	166	138	373	448	231	2.01862	1.71474	1.45785	3.21326	4.44148	2.47246	0.0012846
SECCE7Rv1G0472490	648	460	300	1216	1060	790	4.96564	3.30168	2.20275	7.24948	7.2707	5.8655	0.00326544
SECCE3Rv1G0186130	1161	1088	1579	2012	2731	2981	3.69096	3.23741	4.8122	4.97208	7.76715	9.17559	0.000375251
SECCE4Rv1G0220320	295	363	340	829	861	442	2.33751	2.69814	2.58122	5.11382	6.11241	3.39287	3.86369e-05
SECCE6Rv1G0424440	172	198	356	655	339	479	1.05673	1.14161	2.1012	3.14188	1.86808	2.85914	0.00480855
SECCE6Rv1G0417850	73	81	71	219	153	106	0.312165	0.324731	0.289529	0.730014	0.586214	0.436916	0.00537298
SECCE1Rv1G0037900	59	66	99	171	184	108	0.589163	0.612164	0.950735	1.33489	1.64967	1.04761	0.00512018
Secale_cereale_newGene_41465	141	185	197	321	451	298	0.785738	1.22534	1.29001	1.15286	2.13428	2.17559	0.000323259
SECCE1Rv1G0041550	189	155	242	331	474	381	1.49399	1.14928	1.838	2.04228	3.36308	2.92552	0.00128105
SECCE1Rv1G0027720	106	161	172	351	331	222	0.804686	1.14877	1.25751	2.08902	2.26617	1.64531	0.000299025
SECCE6Rv1G0429450	53	50	55	113	118	93	0.840028	0.74141	0.846545	1.4089	1.69559	1.44616	0.00836609
SECCE4Rv1G0267660	49	65	101	168	166	104	0.417012	0.520118	0.838187	1.12716	1.28671	0.871301	0.00951086
SECCE2Rv1G0126990	303	280	376	860	721	420	3.13814	2.718	3.74291	6.94503	6.69604	4.21806	0.000112218
SECCE1Rv1G0004820	225	228	116	465	441	294	3.01981	2.86253	1.48868	4.85174	5.29549	3.82329	0.00741341
Secale_cereale_newGene_12108	270	259	206	575	593	368	0.987216	0.923645	0.712835	1.58557	1.93626	1.29681	0.0003326
SECCE5Rv1G0321630	187	182	191	496	464	219	0.933013	0.850765	0.915285	1.93114	2.08017	1.06042	0.00134205
SECCE6Rv1G0398950	269	320	314	568	795	481	1.40045	1.56328	1.56709	2.30433	3.71004	2.43024	6.99288e-05
SECCE2Rv1G0112480	363	410	261	873	640	607	1.98114	2.09573	1.36388	3.71108	3.12914	3.20958	0.000765012
SECCE2Rv1G0109210	541	565	695	1615	1160	894	7.84839	7.6849	9.67383	18.2332	15.0673	12.5696	4.16671e-06
SECCE3Rv1G0210200	179	185	221	457	411	313	1.38742	1.34264	1.64444	2.75412	2.84986	2.34971	1.95637e-05
SECCE2Rv1G0122880	84	110	156	213	258	216	3.39161	4.1458	6.06652	6.71699	9.3408	8.47825	0.00335391
SECCE1Rv1G0037860	222	233	144	561	304	359	1.74205	1.7122	1.08539	3.4288	2.13699	2.73368	0.00800667
SECCE4Rv1G0249080	155	215	251	498	408	331	1.08388	1.40885	1.68358	2.71177	2.55181	2.24036	0.000105356
SECCE3Rv1G0204810	163	112	206	345	322	284	0.598104	0.383584	0.727332	0.987948	1.0591	1.01182	0.0024093
SECCE5Rv1G0338290	293	353	496	916	740	602	3.77467	4.26403	6.1322	9.18562	8.53692	7.51387	3.79163e-05
SECCE4Rv1G0257140	78	137	152	242	313	171	0.214413	0.353175	0.401524	0.520441	0.77338	0.458058	0.00612757
SECCE3Rv1G0207230	90	134	186	314	339	164	0.681171	0.947465	1.34627	1.84833	2.29867	1.20309	0.007321
SECCE1Rv1G0026650	95	111	189	282	224	254	0.799091	0.871831	1.52135	1.84277	1.68097	2.06689	0.00653159
SECCE7Rv1G0506720	243	256	324	552	516	532	2.10726	2.07736	2.68841	3.71567	4.00277	4.46356	9.4428e-05
SECCE1Rv1G0032610	80	83	128	195	169	194	0.610166	0.591193	0.930728	1.15574	1.15418	1.43349	0.0078852
SECCE2Rv1G0114230	537	351	314	898	852	662	3.14685	1.92437	1.7634	4.09399	4.47127	3.75561	0.00346239
SECCE6Rv1G0449840	163	281	230	435	491	375	1.91654	3.09435	2.59718	3.97733	5.1681	4.26858	0.000761121
SECCE4Rv1G0238450	99	103	86	204	177	179	0.906793	0.882679	0.755563	1.45516	1.4531	1.58396	0.00543379
SECCE3Rv1G0182500	166	222	163	313	355	383	1.76527	2.20848	1.66419	2.59465	3.38314	3.9466	0.0044737
SECCE1Rv1G0003770	211	187	251	620	449	232	0.891767	0.737763	1.01451	2.03664	1.69532	0.94805	0.00564604
SECCE2Rv1G0069620	188	242	289	672	424	304	1.36808	1.64754	2.01524	3.80544	2.76376	2.14492	0.00235755
SECCE3Rv1G0145000	211	236	169	500	312	373	1.88549	1.97794	1.44975	3.47963	2.49864	3.23375	0.00531473
SECCE2Rv1G0123030	179	392	368	707	500	546	1.38307	2.83763	2.72684	4.25114	3.45723	4.08761	0.00577706
SECCE7Rv1G0490500	360	446	624	1016	968	714	2.34433	2.71842	3.89528	5.14607	5.64204	4.50068	7.05855e-05
SECCE3Rv1G0204820	161	105	156	301	255	247	0.591829	0.360618	0.550445	0.86445	0.841944	0.883085	0.0066208
SECCE5Rv1G0348020	131	103	131	240	281	178	0.692765	0.509674	0.666163	0.987082	1.32926	0.910779	0.00473231
SECCE7Rv1G0502910	169	290	403	549	537	493	3.73422	5.99087	8.53499	9.43009	10.6248	10.5505	0.00503242
SECCE2Rv1G0124320	152	154	239	491	271	269	0.801288	0.760213	1.20773	2.01164	1.2787	1.37005	0.00781475
SECCE6Rv1G0399600	1358	1302	1335	3194	2385	2041	11.1585	10.0182	10.5157	20.4079	17.5325	16.238	6.9128e-06
SECCE6Rv1G0405290	105	118	180	322	245	186	0.675101	0.707781	1.10634	1.60617	1.40454	1.15348	0.00616739
Secale_cereale_newGene_43354	161	269	275	528	359	405	0.604892	1.06802	0.949696	1.46207	1.24043	1.54928	0.00382193
SECCE5Rv1G0350770	96	152	150	273	243	217	3.61382	5.36326	5.4372	8.01282	8.21058	7.94498	0.00356107
SECCE4Rv1G0251530	215	351	350	484	800	413	2.7744	4.23659	4.31943	4.85276	9.23338	5.15049	0.00676376
Secale_cereale_newGene_3946	1354	1746	2764	5526	3146	2299	5.69486	5.1491	9.8811	12.645	8.85952	9.1904	0.00585155
SECCE2Rv1G0124870	1540	1495	2607	3755	4003	2623	3.86181	3.50937	6.26471	7.31911	8.97998	6.36647	0.000350768
SECCE2Rv1G0134780	285	268	603	826	701	571	2.60993	2.29513	5.30252	5.89098	5.75448	5.06652	0.00952962
SECCE1Rv1G0015220	474	678	737	1072	1289	1037	2.91512	3.90769	4.3516	5.13423	7.10002	6.18004	0.000228373
SECCEUnv1G0559900	895	989	762	2075	1732	1155	11.8936	12.3169	9.71145	21.4553	20.6025	14.8693	0.000459914
SECCE5Rv1G0311100	203	315	290	495	499	457	1.64794	2.39519	2.26014	3.12582	3.626	3.5952	0.00114899
SECCE5Rv1G0355290	194	248	320	429	556	386	1.85736	2.2214	2.94176	3.19931	4.76928	3.58713	0.00204862
SECCE2Rv1G0088000	723	608	1225	1590	1575	1394	5.38636	4.24389	8.75019	9.21412	10.5002	10.0545	0.00285947
SECCE7Rv1G0500800	1210	1131	1546	2961	2066	2030	4.61342	4.03737	5.65135	8.77935	7.04753	7.49372	0.000104482
SECCE7Rv1G0467370	505	531	340	1129	877	578	4.54899	4.47963	2.93492	7.90248	7.06311	5.03189	0.00773062
SECCE2Rv1G0117670	482	657	836	1028	1425	1047	1.86499	2.38014	3.10052	3.09108	4.93398	3.92292	0.00147338
Secale_cereale_newGene_33848	188	208	180	379	367	300	1.23253	1.27471	1.12851	1.93244	2.1535	1.90261	0.00131936
SECCE4Rv1G0248160	1079	983	1226	2406	2024	1562	8.66779	7.39367	9.43391	15.0232	14.5451	12.1453	9.44263e-06
SECCE5Rv1G0357500	151	148	122	272	292	204	0.77597	0.711706	0.599263	1.09072	1.34533	1.01724	0.00801922
Secale_cereale_newGene_14012	591	695	533	1258	1325	755	3.67557	4.10721	3.23413	6.1905	7.48856	4.61557	0.00111992
SECCE7Rv1G0513650	584	584	819	1466	1170	923	19.4683	18.2216	26.1587	38.0049	34.9031	29.8059	0.000125133
Secale_cereale_newGene_42755	240	280	219	510	409	402	0.945068	1.03123	0.827122	1.65625	1.44135	1.53536	0.0028282
Secale_cereale_newGene_19690	1249	1111	866	1862	2702	1327	27.2614	22.6759	18.0776	31.5788	52.7362	27.9842	0.0096992
SECCE4Rv1G0220910	167	184	184	302	311	318	1.13878	1.17724	1.20384	1.60497	1.90113	2.10653	0.0059899
SECCE4Rv1G0244340	156	234	331	462	404	377	0.969873	1.36246	1.96889	2.23232	2.24558	2.26462	0.00966287
Secale_cereale_newGene_30418	178	305	359	569	541	362	0.637242	1.04858	1.26218	1.49662	1.71705	1.29311	0.0069363
SECCE2Rv1G0130710	624	428	414	943	971	719	4.57862	2.94205	2.90783	5.38214	6.37779	5.11001	0.00887727
SECCE3Rv1G0198210	320	384	484	1035	682	415	0.856345	0.961427	1.24078	2.15275	1.63136	1.07378	0.00988847
SECCE5Rv1G0349080	209	363	417	583	673	453	2.22331	3.6125	4.25234	4.82099	6.402	4.65602	0.0067812
SECCE3Rv1G0150480	168	175	223	330	322	322	1.09938	1.07106	1.39581	1.67845	1.8851	2.03749	0.00500518
SECCEUnv1G0537110	362	636	602	899	900	923	9.13262	15.0094	14.5614	17.626	20.3154	22.5237	0.00484079
SECCEUnv1G0558260	1241	1448	2266	3500	2808	2273	5.77259	6.30739	10.1042	12.6598	11.6886	10.2367	0.000987571
SECCE6Rv1G0449870	227	253	320	430	592	368	2.75883	2.88313	3.73565	4.07336	6.44622	4.33281	0.00422337
SECCE2Rv1G0125910	641	1106	1215	1557	2004	1477	7.36922	11.9175	13.3998	13.9283	20.6338	16.4556	0.00394641
SECCE4Rv1G0223380	438	729	623	1003	1165	901	10.3781	16.1842	14.157	18.4907	24.7035	20.6697	0.00189598
SECCE7Rv1G0518060	240	174	284	460	404	346	1.67551	1.13938	1.89734	2.49878	2.52232	2.34186	0.00822238
SECCE3Rv1G0198600	287	374	567	771	737	585	2.05496	2.506	3.89462	4.2969	4.72245	4.05755	0.00430465
SECCE2Rv1G0089300	247	221	374	516	494	429	1.42789	1.19291	2.07067	2.31593	2.55287	2.3964	0.00566583
SECCE2Rv1G0108840	177	177	282	449	333	307	1.88287	1.75709	2.87582	3.70944	3.16242	3.15734	0.00969277
SECCE4Rv1G0259380	779	612	1101	1615	1498	1170	5.02181	3.69619	6.81056	8.10179	8.64537	7.3066	0.00273056
SECCE4Rv1G0295810	233	397	330	710	566	391	0.785805	1.25359	1.06664	1.86343	1.70956	1.2774	0.00709895
SECCE5Rv1G0323010	154	225	216	411	371	248	0.496611	0.681557	0.667454	1.03277	1.07162	0.774265	0.00521639
SECCE6Rv1G0386900	405	358	621	864	779	707	3.9937	3.30367	5.86456	6.62463	6.87258	6.75044	0.00416379
SECCE5Rv1G0327810	547	560	727	1360	1088	745	7.465	7.16151	9.5229	14.4533	13.2954	9.8474	0.000682431
SECCE3Rv1G0165390	294	242	430	532	624	481	3.09654	2.39171	4.34601	4.35746	5.88858	4.90948	0.00974647
SECCE2Rv1G0116180	610	753	1063	1525	1497	1102	12.3654	14.31	20.6689	24.0503	27.1766	21.6292	0.000726837
SECCE7Rv1G0482150	968	1374	1246	2284	2089	1728	8.46844	11.2524	10.4452	15.5297	16.3449	14.6323	6.86246e-05
SECCE1Rv1G0061680	290	342	486	605	594	645	2.22361	2.45841	3.58136	3.6142	4.08062	4.79582	0.00942134
SECCE3Rv1G0146250	343	390	342	683	782	392	2.5915	2.75734	2.47614	4.01025	5.28607	2.86146	0.00854503
SECCE6Rv1G0418530	398	348	487	783	708	585	8.89813	7.28205	10.4363	13.6064	14.1518	12.6584	0.00136883
SECCE4Rv1G0227290	802	828	1471	1959	1804	1388	7.30027	7.0611	12.8488	13.8798	14.7027	12.2396	0.00526559
SECCE5Rv1G0355800	655	613	638	1482	1036	755	1.91548	1.67832	1.78641	3.36945	2.70903	2.13711	0.00427752
SECCE1Rv1G0023970	532	536	712	1180	985	815	3.03719	2.86688	3.89462	5.23848	5.03288	4.50262	0.000405867
SECCE5Rv1G0359190	796	734	1256	1695	1774	1181	8.22002	7.0944	12.4324	13.6139	16.3901	11.8042	0.00392279
SECCE2Rv1G0096520	264	293	285	586	454	377	2.86671	2.97946	2.96877	4.95245	4.41504	3.96073	0.0027608
SECCE6Rv1G0444320	26210	25636	22801	56627	47574	24941	607.006	555.967	506.083	1019.54	985.633	559.101	0.00744387
SECCE4Rv1G0263240	379	373	366	661	594	594	4.54754	4.19055	4.20794	6.16189	6.3744	6.89295	0.0040655
SECCE2Rv1G0115980	431	657	648	1104	812	913	2.414	3.4504	3.48111	4.81346	4.06933	4.95238	0.00641938
SECCE1Rv1G0061610	314	304	427	740	554	447	1.34833	1.2222	1.75841	2.47404	2.13004	1.85779	0.00493201
SECCE5Rv1G0321060	212	278	267	461	401	380	1.58062	1.93655	1.9011	2.67208	2.6728	2.74182	0.0046684
SECCE7Rv1G0480490	677	810	814	1486	1258	1060	10.441	11.7083	12.0372	17.8346	17.3626	15.8283	9.98019e-05
SECCE2Rv1G0077160	11576	12434	16021	10241	9977	8720	33.0727	33.2669	43.8706	22.747	25.4979	24.1132	5.75641e-05
SECCE2Rv1G0101770	895	791	772	698	688	445	6.77453	5.60759	5.59995	4.10311	4.65682	3.25846	0.00442397
SECCE1Rv1G0046190	2108	2136	2110	1687	1565	1380	13.0271	12.3593	12.4971	8.1014	8.64971	8.2545	0.000174118
SECCE5Rv1G0370920	4295	5344	3760	4304	3004	2583	8.86251	10.3256	7.43505	6.90322	5.54516	5.15848	0.00492562
SECCE7Rv1G0508180	468	638	552	413	471	321	3.1823	4.05657	3.5972	2.18161	2.86452	2.10845	0.00313695
SECCE4Rv1G0292190	230	301	272	202	223	157	1.48097	1.81046	1.67434	1.00772	1.28175	0.976341	0.00955219
SECCE4Rv1G0245640	1747	1962	2476	1793	1566	1133	4.73128	4.97646	6.42983	3.7758	3.79433	2.97101	0.000112735
SECCE6Rv1G0415860	724	1176	1002	817	743	541	6.48822	9.87155	8.61016	5.69337	5.95635	4.69061	0.0024607
SECCE6Rv1G0397820	886	877	917	857	609	499	7.41693	6.87228	7.35466	5.57684	4.56027	4.03852	0.00180227
Secale_cereale_newGene_19226	3684	5054	7736	3624	4177	3700	19.9059	18.733	57.8856	10.885	15.2479	27.749	0.00927066
SECCE6Rv1G0409170	2903	4536	6192	3579	3267	2758	24.6789	36.1141	50.4624	23.6583	24.8511	22.6938	0.00471401
SECCE2Rv1G0101070	1423	2185	2096	1429	1509	1132	12.6171	18.1373	17.8099	9.85103	11.9698	9.71342	0.000512346
SECCE6Rv1G0401580	3568	4590	4008	3014	3117	2578	35.5598	42.8412	38.28	23.3501	27.7872	24.8657	9.43561e-05
SECCE3Rv1G0200300	2921	5132	5255	3253	3346	2774	75.6457	124.477	130.444	65.5054	77.5274	69.5473	0.00244341
SECCE1Rv1G0010580	764	901	742	626	726	405	5.1205	5.65622	4.76836	3.26048	4.35042	2.62402	0.0042643
SECCE1Rv1G0055870	329	433	633	361	355	265	2.08854	2.56957	3.84803	1.77903	2.01143	1.62586	0.00874818
SECCE7Rv1G0508030	1957	3507	3041	1743	2506	1715	26.563	44.5808	39.5578	18.3869	30.4295	22.5327	0.00752319
SECCE2Rv1G0104350	2392	2904	1780	2209	1585	1345	24.4527	27.8063	17.4424	17.5594	14.4934	13.308	0.00977434
SECCE7Rv1G0498030	1127	887	1123	1028	693	552	9.64425	7.10605	9.20947	6.83449	5.29877	4.56606	0.00508139
SECCE6Rv1G0416130	744	893	719	581	588	500	1.54374	1.73624	1.42998	0.936887	1.09262	1.00365	0.00134002
SECCEUnv1G0529630	1139	1240	867	832	824	664	7.50766	7.65423	5.4763	4.26056	4.86061	4.23672	0.00455279
Secale_cereale_newGene_47637	877	988	845	830	662	459	8.764	9.24726	8.09841	6.45217	5.92162	4.43644	0.00153164
SECCE7Rv1G0470770	2310	3435	3743	2191	2605	1816	30.3129	42.2126	47.0687	22.3525	30.5733	23.0591	0.000490582
SECCE7Rv1G0464580	311	371	429	303	224	246	5.93882	6.63654	7.84212	4.49694	3.82353	4.53422	0.0050704
SECCE5Rv1G0368360	3436	5903	4323	4426	2900	2373	80.9972	130.303	97.6585	81.1028	61.1447	54.1457	0.00498292
SECCE3Rv1G0183910	991	1109	951	808	745	596	15.6691	16.4148	14.4063	9.92871	10.536	9.1215	0.000232289
Secale_cereale_newGene_24852	6778	8644	13230	7105	6128	6255	144.752	172.88	270.825	117.973	117.083	129.31	0.00240719
SECCE2Rv1G0104210	2852	3303	2383	2465	2247	1406	13.9292	15.1062	11.1536	9.36002	9.81494	6.64513	0.00202616
SECCE2Rv1G0070080	1133	1385	1461	1027	1046	715	9.06035	10.3783	11.1998	6.38609	7.48115	5.5308	1.63411e-05
Secale_cereale_newGene_291	376	383	578	381	369	195	1.88062	1.79445	2.77405	1.48156	1.65407	0.945477	0.00986893
SECCE4Rv1G0216340	1823	1809	1192	1350	1149	938	8.22654	7.64511	5.15657	4.736	4.6404	4.09886	0.00735301
SECCE4Rv1G0226750	357	495	414	295	327	257	9.12544	11.8503	10.1217	5.85982	7.47688	6.35858	0.00271859
SECCE6Rv1G0404460	2613	4199	3953	2297	2947	2137	26.5139	39.8937	38.4432	18.12	26.7436	20.9888	0.000991897
Secale_cereale_newGene_52725	651	774	727	424	469	559	6.84056	7.60798	7.31935	3.45665	4.40087	5.67654	0.00943159
SECCE7Rv1G0482900	335	373	596	310	293	278	1.58033	1.6504	2.69954	1.13765	1.23476	1.26917	0.00712868
SECCE5Rv1G0303460	376	531	556	327	416	260	6.50892	8.61024	9.23474	4.4048	6.45377	4.35639	0.00242246
SECCE7Rv1G0478930	638	618	684	549	387	400	10.006	9.07507	10.2815	6.68386	5.41698	6.06681	0.00102011
SECCE5Rv1G0303490	1041	1480	985	1026	851	573	11.9479	15.9064	10.8311	9.15231	8.73132	6.36	0.0030727
Secale_cereale_newGene_29631	718	1023	1207	905	606	509	1.85023	2.59429	2.3531	1.76592	1.63498	1.4279	0.00185968
SECCE4Rv1G0272380	564	668	500	409	431	348	4.36134	4.83801	3.69983	2.45918	2.9818	2.59964	0.00201386
SECCE5Rv1G0353020	5445	7619	8938	4966	5376	4422	33.5473	43.96	52.7763	23.7872	29.6291	26.3702	7.12641e-05
SECCE1Rv1G0050610	950	1330	773	710	720	651	6.4933	8.50893	5.06132	3.77013	4.39938	4.30179	0.00691488
SECCE5Rv1G0321360	772	1225	1026	788	724	548	5.71778	8.50482	7.29002	4.53832	4.80037	3.92692	0.000392983
SECCE7Rv1G0507920	3787	7759	5405	3688	4453	3263	51.4101	98.6399	70.3218	38.9194	54.0732	42.8741	0.00409838
SECCE2Rv1G0098380	298	521	627	345	311	301	1.68713	2.75879	3.40238	1.51764	1.57267	1.64649	0.008672
SECCE6Rv1G0386840	241	239	369	199	189	179	0.483654	0.449204	0.710679	0.310326	0.340098	0.347771	0.00693878
SECCE3Rv1G0162640	3206	4185	3793	2855	2569	2153	10.9189	13.3474	12.3794	7.55908	7.82668	7.09622	1.74704e-06
SECCE5Rv1G0309100	417	549	688	398	362	340	5.87319	7.24914	9.2933	4.3599	4.56869	4.63449	0.000953044
SECCE5Rv1G0356930	210	246	225	192	160	114	1.97132	2.16193	2.02378	1.39566	1.34073	1.03601	0.0048067
SECCE6Rv1G0403060	616	1101	1268	766	750	486	25.243	42.257	49.8356	24.4065	27.4952	19.2556	0.00332523
SECCE7Rv1G0475260	1749	2107	1764	1615	1209	1011	3.84898	4.34207	3.72022	2.76146	2.37988	2.15215	0.000107794
SECCEUnv1G0564280	973	1565	1610	951	958	826	10.3169	15.5502	16.3684	7.83799	9.08523	8.48223	0.000317946
SECCE1Rv1G0023730	644	668	449	429	443	328	4.82329	4.68627	3.22137	2.4979	2.97104	2.3786	0.00523018
SECCE4Rv1G0285500	2669	3273	3293	2252	2232	1701	17.5977	20.2131	20.8125	11.5412	13.1637	10.8529	6.57996e-08
SECCE6Rv1G0379780	901	997	817	638	684	509	6.64919	6.8952	5.7832	3.66321	4.51736	3.63789	0.000254928
SECCE5Rv1G0324080	719	923	615	703	512	340	8.26758	9.94342	6.78086	6.28415	5.26529	3.78207	0.00573671
Secale_cereale_newGene_15959	405	437	404	398	244	208	1.28445	1.3238	1.20501	0.983749	0.655741	0.717146	0.00418902
SECCE4Rv1G0229970	2158	3391	3613	2029	2313	1697	14.1541	20.8368	22.7189	10.3473	13.5729	10.776	0.000141815
SECCE5Rv1G0327780	766	747	462	522	455	371	6.69323	6.1187	3.86787	3.54645	3.55481	3.14153	0.00974395
SECCE2Rv1G0128660	5556	4698	4205	3592	3721	2541	45.0056	35.6349	32.6413	22.6165	26.9599	19.9221	0.000457271
SECCE3Rv1G0174330	1461	1513	996	1060	882	739	11.2762	10.9366	7.36497	6.35605	6.08936	5.51663	0.00260314
SECCE7Rv1G0459790	154	254	258	159	137	137	1.13277	1.75112	1.81826	0.908159	0.900782	0.974656	0.0093607
SECCE3Rv1G0193610	1138	1905	1906	1267	1098	886	18.2022	28.5467	29.2217	15.7608	15.7095	13.7122	0.000195607
SECCE2Rv1G0112840	259	396	371	212	220	230	1.42523	2.0446	1.95936	0.906787	1.08177	1.22749	0.00487122
SECCE2Rv1G0139380	558	780	538	467	545	258	6.85667	8.97853	6.34037	4.46224	5.99393	3.06364	0.0061054
SECCE1Rv1G0042200	347	536	431	316	258	280	2.17503	3.14565	2.58936	1.53633	1.44613	1.69445	0.00260673
SECCE2Rv1G0081960	296	379	249	192	215	198	2.57327	3.08531	2.07343	1.29663	1.67432	1.6615	0.00968503
SECCE1Rv1G0027210	1948	1965	2026	1602	1131	1175	14.4652	13.6655	14.4224	9.24954	7.51569	8.44196	5.06369e-05
SECCE5Rv1G0316980	189	261	328	158	185	157	3.0223	3.91111	5.0209	1.96241	2.6423	2.41914	0.00591457
SECCEUnv1G0550350	212	232	280	183	136	151	0.880442	0.902116	1.11542	0.591005	0.505186	0.607516	0.00390589
SECCE7Rv1G0494090	2230	3299	3988	2463	1761	1887	61.8086	85.6445	105.953	53.0876	43.676	50.6315	0.000350009
SECCE5Rv1G0351230	1074	1233	1264	698	874	730	8.96935	9.64669	10.1258	4.53292	6.53421	5.90281	9.34891e-05
SECCEUnv1G0562450	146	194	196	117	134	97	1.72051	2.14268	2.2114	1.07356	1.41213	1.10756	0.00523741
SECCE5Rv1G0353690	1787	1802	1416	1232	1072	982	7.23488	6.83229	5.49421	3.87646	3.8844	3.84684	0.000274081
SECCE5Rv1G0332040	681	956	719	635	537	381	4.36194	5.7401	4.41545	3.16235	3.07544	2.36443	0.000364612
Secale_cereale_newGene_34093	301	346	622	313	302	202	1.20223	0.970003	1.67146	0.709111	0.789449	0.561756	0.00609877
SECCE2Rv1G0079180	755	1089	841	648	439	622	6.37432	8.61118	6.80838	4.25623	3.31407	5.08536	0.00384749
SECCE4Rv1G0261010	410	416	339	264	332	176	3.00519	2.86092	2.38303	1.50399	2.18021	1.24693	0.00414397
SECCE7Rv1G0493500	275	556	598	387	255	266	2.66057	5.04013	5.54998	2.91465	2.20628	2.49521	0.0091736
SECCE6Rv1G0408930	146	223	219	131	159	90	3.13751	4.49104	4.50267	2.18785	3.05578	1.85894	0.00785161
SECCE5Rv1G0347310	20149	46545	52223	25221	27647	21664	298.224	645.134	740.824	290.205	366.056	310.36	0.00401475
SECCE5Rv1G0344150	341	381	492	291	287	202	4.83959	5.06769	6.6908	3.20749	3.64013	2.77356	0.000174833
SECCE2Rv1G0129890	439	546	843	396	297	433	5.1897	6.03419	9.54397	3.63579	3.1346	4.95089	0.00893704
SECCE2Rv1G0135000	6008	6751	3198	4111	3504	2890	56.3189	59.2622	28.7247	29.954	29.3774	26.2196	0.00741923
SECCE1Rv1G0032820	326	554	555	408	364	166	5.10112	8.13008	8.32978	4.96699	5.10552	2.50658	0.00831814
SECCE2Rv1G0116710	3387	3462	1930	2451	1952	1411	78.9052	75.5237	43.0777	44.3753	40.6802	31.8108	0.00480876
SECCE6Rv1G0427680	587	1238	828	700	684	341	5.74447	11.3512	7.766	5.32419	5.98499	3.22533	0.0072877
SECCE3Rv1G0162310	130	157	190	100	128	76	1.41251	1.59861	1.98011	0.837696	1.23868	0.792076	0.00831982
SECCE1Rv1G0050100	140	186	271	123	138	111	3.87576	4.82707	7.18048	2.64596	3.42052	2.95943	0.00863365
SECCEUnv1G0533340	171	183	183	100	124	113	1.57723	1.58505	1.62426	0.714624	1.02691	1.00432	0.00717372
SECCE3Rv1G0204240	887	1646	1520	811	859	835	11.522	20.0197	18.9228	8.18611	9.98138	10.49	0.000925517
SECCE2Rv1G0128640	1709	2042	2145	1341	1228	1143	14.2507	15.9505	17.1462	8.69253	9.16058	9.22282	1.9484e-07
Secale_cereale_newGene_47911	198	242	416	223	200	120	0.38198	0.520404	0.75619	0.388043	0.343843	0.215229	0.00972545
SECCE5Rv1G0323160	687	553	522	405	410	320	6.72834	5.07087	4.89274	3.08131	3.58977	3.02596	0.00088564
SECCE5Rv1G0330530	1352	1591	895	968	852	666	12.0695	13.2973	7.65014	6.71792	6.80349	5.75053	0.00240684
SECCE2Rv1G0068940	3258	3675	2878	2578	2094	1655	49.9016	52.7131	42.2419	30.6946	28.6889	24.5334	2.1579e-05
SECCE6Rv1G0415660	5249	6761	6577	4234	4118	3382	24.3411	29.36	29.2297	15.2614	17.0793	15.1784	4.77842e-09
SECCE6Rv1G0402650	111	142	175	98	84	85	2.98628	3.58572	4.5219	2.05355	2.02092	2.20005	0.0095905
Secale_cereale_newGene_7866	591	580	1033	489	382	482	1.13745	0.866821	1.19452	0.654139	0.645572	0.829728	0.00366924
SECCE6Rv1G0386480	796	1329	861	787	662	466	8.55296	13.386	8.87235	6.58027	6.36284	4.84757	0.000944116
SECCE7Rv1G0499770	286	430	451	194	341	195	1.88496	2.65424	2.84799	0.990658	2.01118	1.23842	0.00616537
SECCE4Rv1G0279010	7697	15980	7447	9273	5654	5026	107.842	209.661	99.9961	100.998	70.8631	68.1584	0.00846999
SECCE2Rv1G0087380	3315	4490	4156	2964	2594	1988	24.0311	30.4851	28.8763	16.7028	16.821	13.9471	5.53705e-08
SECCE1Rv1G0051090	193	390	358	229	216	142	1.98585	3.76561	3.5449	1.83435	1.98905	1.41053	0.00475679
SECCE4Rv1G0233310	236	188	220	143	149	114	1.80669	1.34699	1.61063	0.846431	1.02085	0.839385	0.00277927
SECCE6Rv1G0444260	287	327	325	219	214	156	2.28609	2.43829	2.48653	1.35852	1.5256	1.20454	0.000118466
SECCE5Rv1G0355270	3060	3701	3082	2363	2311	1542	26.6528	30.1838	25.7231	15.9957	18.0053	12.9958	1.11945e-06
SECCEUnv1G0560550	200	166	266	120	134	132	9.1225	7.09919	11.6697	4.24209	5.45056	5.81691	0.0070398
SECCE1Rv1G0048950	937	1280	1557	859	847	621	23.0376	29.4865	36.699	16.4268	18.6249	14.7828	5.41353e-06
SECCE7Rv1G0477800	663	831	435	448	402	358	4.00005	4.69507	2.51665	2.09848	2.16869	2.09163	0.00413346
SECCE2Rv1G0083660	263	459	331	320	214	133	0.914877	1.49495	1.10447	0.864633	0.66416	0.447392	0.00739933
SECCE1Rv1G0026380	1916	1906	1438	1108	1234	945	18.3082	17.0545	13.1697	8.23124	10.5409	8.73557	0.000153809
Secale_cereale_newGene_48927	1358	1075	1220	868	847	582	2.87975	2.21958	2.52754	1.46812	1.65672	1.22119	3.576e-05
SECCE5Rv1G0342960	862	1135	877	792	583	432	6.11099	7.53567	5.9596	4.36619	3.69925	2.96087	0.000121312
SECCE1Rv1G0016960	479	666	687	407	432	288	16.5359	21.5334	22.7113	10.9126	13.3352	9.6079	1.63761e-05
SECCE2Rv1G0103770	232	332	346	232	145	175	3.42195	4.5943	4.90753	2.66031	1.91744	2.49809	0.00212309
SECCE2Rv1G0110750	543	835	473	452	434	269	16.2988	23.4956	13.6165	10.5602	11.6637	7.81339	0.00209124
SECCE6Rv1G0403390	333	344	288	178	182	220	1.41484	1.36698	1.1703	0.586625	0.690514	0.903022	0.00414931
SECCE2Rv1G0086880	206	291	254	173	165	122	1.13936	1.51069	1.34731	0.741754	0.817015	0.651251	0.000529832
Secale_cereale_newGene_52042	936	615	896	542	491	463	12.3157	7.59681	11.3177	5.55202	5.7911	5.91078	0.000475391
SECCE4Rv1G0243310	674	1096	628	609	462	404	6.73235	10.2488	6.00931	4.72398	4.12628	3.90523	0.00132027
SECCE7Rv1G0525230	455	652	492	267	265	400	20.7966	27.923	21.5785	9.50208	10.817	17.697	0.00731221
Secale_cereale_newGene_51789	763	1010	726	415	638	453	5.64833	6.99954	5.14621	2.38782	4.22478	3.24409	0.000848592
SECCE4Rv1G0249340	1066	1029	601	589	559	502	6.83376	6.1735	3.6882	2.936	3.20174	3.11438	0.00261161
SECCE2Rv1G0076640	101	152	115	75	82	64	0.5066	0.713116	0.552468	0.291895	0.366846	0.311833	0.00927932
SECCE5Rv1G0324060	940	1228	605	844	487	397	10.948	13.3925	6.74906	7.64041	5.07216	4.4755	0.00688226
SECCE7Rv1G0464250	170	420	369	238	189	145	3.62216	8.40266	7.56147	3.95667	3.61431	3.00218	0.00763911
SECCE1Rv1G0013910	2177	4092	4491	2582	2675	1255	25.5003	44.8917	50.4248	23.5161	28.0313	14.2282	0.000964297
SECCE7Rv1G0490940	427	424	561	304	418	144	2.36113	2.19257	2.97241	1.30429	2.06696	0.766335	0.00455644
Secale_cereale_newGene_36671	4279	5872	4447	4230	2706	1999	72.2884	92.9014	72.0038	55.5566	40.8895	32.681	0.000103662
SECCE7Rv1G0510070	650	1370	829	563	583	530	4.85375	9.58354	5.9325	3.26474	3.89341	3.83121	0.00153651
SECCE1Rv1G0035480	122	197	174	124	96	74	3.13203	4.74405	4.27112	2.47933	2.19426	1.84201	0.00355369
SECCEUnv1G0564610	2240	3354	4006	1806	2143	1626	33.1452	46.4757	56.8272	20.7765	28.3631	23.2824	6.99695e-06
Secale_cereale_newGene_20744	206	221	169	162	128	73	1.06982	0.885172	0.760721	0.56557	0.515187	0.328149	0.00510887
SECCE7Rv1G0479410	641	1098	640	580	540	308	6.59689	10.5933	6.31923	4.64492	4.96971	3.06534	0.00108525
SECCE2Rv1G0088070	276	564	362	263	224	212	2.05153	3.93735	2.58632	1.52114	1.49318	1.52907	0.00198926
SECCE1Rv1G0037520	505	634	685	274	526	268	4.45384	5.23435	5.79195	1.87424	4.14759	2.2891	0.00135321
SECCE7Rv1G0515600	25487	31998	26603	16664	17368	15001	692.013	813.59	692.281	351.762	421.862	394.238	3.86909e-08
SECCE1Rv1G0044010	872	963	487	577	527	309	7.66216	7.9236	4.09601	3.93662	4.14123	2.62277	0.00377303
SECCE3Rv1G0202140	106	112	140	95	75	43	0.508912	0.504796	0.647608	0.353303	0.319995	0.199257	0.00824
SECCE4Rv1G0223960	431	529	942	237	393	418	7.34317	8.43348	15.3773	3.12884	5.97965	6.89436	0.0094604
SECCE1Rv1G0060460	151	165	235	80	108	121	0.784683	0.80156	1.16963	0.323897	0.501845	0.608768	0.00949201
Secale_cereale_newGene_42863	499	1418	630	489	559	424	2.26648	6.00147	2.78352	1.68764	2.21957	1.85206	0.00917681
SECCE2Rv1G0073220	370	674	350	325	304	196	3.35463	5.72059	3.03578	2.28812	2.46194	1.71786	0.00269882
Secale_cereale_newGene_29552	248	273	335	165	200	132	2.53998	2.61271	3.28752	1.308	1.82383	1.3034	0.000119899
SECCE4Rv1G0221940	109	141	110	95	68	50	4.37664	5.30111	4.22597	2.93902	2.43333	1.914	0.00769837
SECCE4Rv1G0277160	246	255	499	226	236	119	3.07539	2.98678	5.99052	2.19928	2.63593	1.44134	0.00400684
SECCE6Rv1G0436650	908	1109	727	641	771	249	24.301	27.8042	18.6503	13.333	18.452	6.44107	0.00493584
SECCE2Rv1G0142510	192	294	246	144	189	94	0.455348	0.655008	0.559199	0.266049	0.402047	0.214507	0.00170903
SECCE3Rv1G0150890	177	117	139	77	94	80	1.43517	0.887796	1.07507	0.479676	0.676717	0.627605	0.00946168
SECCE7Rv1G0505680	129	136	186	96	65	93	0.849945	0.83928	1.1713	0.487391	0.381152	0.592252	0.00706912
SECCE5Rv1G0341920	453	532	449	266	278	275	3.43458	3.77537	3.25813	1.56635	1.88566	2.01916	7.14731e-05
Secale_cereale_newGene_27469	132	118	248	110	113	64	0.501212	0.536398	1.09312	0.436076	0.368463	0.367091	0.00996084
SECCE2Rv1G0081450	355	459	242	240	247	139	4.7433	5.74705	3.09395	2.4971	2.95421	1.78982	0.00365022
SECCE6Rv1G0399210	4351	4220	2645	2476	2301	1817	49.5052	44.9602	28.8367	21.8975	23.4221	20.0082	0.000187822
SECCE5Rv1G0334830	221	430	327	228	202	135	1.53302	2.79979	2.17867	1.23277	1.25292	0.907971	0.00102704
SECCE1Rv1G0003880	2489	3282	3037	1992	2029	1122	24.1959	29.8736	28.2882	15.0504	17.6418	10.5517	4.80052e-07
SECCE7Rv1G0473440	294	348	373	277	218	103	1.67349	1.85774	2.03564	1.22507	1.11195	0.564859	0.00132606
SECCE4Rv1G0277090	710	810	761	707	396	246	7.51346	8.02344	7.70981	5.81474	3.74505	2.51847	0.000997668
SECCE3Rv1G0206830	147	240	420	161	183	107	1.97917	3.02141	5.41554	1.68709	2.19734	1.39585	0.00760158
SECCE5Rv1G0340480	180	236	476	187	194	118	3.31433	4.07036	8.42518	2.67599	3.19971	2.09545	0.00581912
SECCE6Rv1G0409160	481	438	267	289	274	141	2.81752	2.40566	1.50086	1.31462	1.43569	0.795611	0.00456997
SECCE5Rv1G0346650	568	594	319	300	398	175	4.29748	4.20531	2.31151	1.76072	2.69256	1.28022	0.00559811
SECCE5Rv1G0346640	223	218	173	119	141	92	1.68488	1.536	1.24839	0.696333	0.946784	0.669527	0.00136125
SECCE1Rv1G0048270	188	244	297	143	134	127	4.6506	5.6391	7.04332	2.74294	2.95276	3.04376	0.000194416
SECCE5Rv1G0342980	417	455	302	201	329	148	3.25039	3.3218	2.25453	1.21407	2.28998	1.10984	0.00312604
SECCE3Rv1G0200830	309	414	232	194	227	128	3.33336	4.19172	2.39837	1.62689	2.19554	1.33559	0.00205811
SECCE6Rv1G0387240	124	144	158	94	76	69	1.16175	1.26495	1.42141	0.688991	0.63363	0.62534	0.000978804
SECCE1Rv1G0043460	128	190	169	90	93	86	2.02921	2.8231	2.56821	1.09926	1.30917	1.31323	0.00123485
SECCE5Rv1G0363630	1622	2426	2535	1732	1286	736	19.3991	27.1865	29.0656	16.1121	13.7617	8.51377	3.42268e-05
Secale_cereale_newGene_49965	311	276	240	165	189	117	4.3232	3.7299	3.24618	1.78445	2.32581	1.54404	0.000482082
SECCE1Rv1G0052820	1331	2531	2591	1014	1652	889	19.6973	35.0726	36.7517	11.6591	21.87	12.7345	0.000310976
SECCE1Rv1G0034950	138	178	292	117	134	84	1.03401	1.25604	2.10868	0.685343	0.903407	0.606871	0.00249585
SECCE4Rv1G0256020	280	376	309	296	192	76	3.37337	4.24823	3.57132	2.7744	2.07178	0.879466	0.00846434
SECCE5Rv1G0342000	355	459	388	257	252	167	3.38599	4.10275	3.55275	1.90673	2.15184	1.54341	8.37527e-06
SECCE3Rv1G0187830	1404	1951	1894	1309	1109	568	31.9337	41.5687	41.303	23.1517	22.5623	12.5107	1.55476e-05
SECCE7Rv1G0498330	386	399	243	184	206	184	4.58248	4.43638	2.76459	1.69529	2.1912	2.11047	0.00165138
SECCE2Rv1G0097340	179	355	211	188	137	95	6.40463	11.8783	7.2269	5.22103	4.35752	3.27737	0.00361061
Secale_cereale_newGene_3929	200	249	382	155	147	147	0.469844	0.753155	0.963473	0.262643	0.438464	0.514417	0.000610042
SECCE4Rv1G0288380	7097	6547	2477	3283	3310	2629	41.9504	36.2429	14.0294	15.0857	17.5019	15.043	0.00567808
SECCE1Rv1G0043490	66	93	100	55	52	36	0.833759	1.10022	1.20669	0.538548	0.583233	0.435741	0.00737781
SECCE4Rv1G0228170	190	193	182	158	79	81	1.2688	1.20188	1.15969	0.819364	0.470147	0.523989	0.00289508
Secale_cereale_newGene_28704	172	146	203	109	122	61	0.667123	0.447184	0.58551	0.360856	0.312488	0.318044	0.00157391
SECCE4Rv1G0249420	99	87	123	52	73	45	0.785505	0.650503	0.93773	0.319147	0.518428	0.348505	0.00666602
SECCE7Rv1G0480940	678	1405	1044	801	500	423	3.95559	7.68476	5.84051	3.63533	2.61154	2.39133	0.000276864
SECCE3Rv1G0189360	113	174	235	126	102	59	2.04451	2.95441	4.09166	1.77849	1.65455	1.02424	0.00362349
Secale_cereale_newGene_47588	310	234	545	237	236	125	2.04479	1.39484	3.71948	1.3213	1.4286	0.604298	0.00233152
SECCE2Rv1G0128060	110	101	143	91	57	47	0.663376	0.570808	0.829494	0.426381	0.305569	0.271453	0.00440542
Secale_cereale_newGene_550	290	164	338	145	202	92	0.997935	0.565582	1.12748	0.387146	0.629895	0.300541	0.00498035
Secale_cereale_newGene_34790	305	474	317	272	250	91	1.92957	2.81067	1.9207	1.33699	1.41403	0.552743	0.00327536
SECCE1Rv1G0040590	625	588	385	420	275	198	16.7148	14.7316	9.88071	8.73681	6.56788	5.11852	0.000874915
Secale_cereale_newGene_40059	113	147	191	105	91	48	0.570285	0.554344	0.738278	0.337684	0.342491	0.231064	0.00217008
SECCE6Rv1G0430690	1531	2135	1666	1073	1308	542	31.7156	41.4206	33.0841	17.2722	24.2339	10.8511	4.69345e-05
SECCE5Rv1G0327470	223	276	172	124	161	80	1.69467	1.96525	1.25176	0.730644	1.09684	0.589679	0.00174512
Secale_cereale_newGene_34949	112	127	216	116	76	51	0.273978	0.320645	0.451232	0.187676	0.204388	0.109578	0.00457724
SECCE3Rv1G0198430	221	256	114	112	112	94	5.59597	6.08664	2.75419	2.19418	2.53708	2.30686	0.00667158
SECCE1Rv1G0042430	66	78	85	50	43	29	0.762852	0.850285	0.944736	0.453281	0.440622	0.321758	0.00651483
Secale_cereale_newGene_13563	101	166	262	125	77	72	0.347909	0.49197	1.17989	0.417699	0.310949	0.255718	0.00507927
SECCE4Rv1G0253530	623	554	258	299	228	243	6.49991	5.41789	2.57313	2.423	2.12213	2.45521	0.00413304
SECCE7Rv1G0469550	266	325	245	162	147	130	2.44692	2.79963	2.15862	1.159	1.20635	1.15178	3.86929e-05
Secale_cereale_newGene_26906	101	103	159	100	62	32	0.527895	0.542376	0.840444	0.391323	0.319616	0.208408	0.00936353
SECCE3Rv1G0188610	410	521	467	307	282	153	13.3129	15.8557	14.5573	7.74869	8.19191	4.81852	6.32822e-06
Secale_cereale_newGene_52033	584	544	739	355	374	245	8.047	7.0393	9.3613	3.98732	4.83665	3.43932	6.92175e-08
SECCE2Rv1G0114010	343	773	479	313	266	241	5.35804	11.3077	7.168	3.79623	3.7084	3.63365	0.000278996
SECCE7Rv1G0493430	167	265	225	107	125	104	0.693439	1.02922	0.893082	0.345536	0.464275	0.418058	0.000161589
SECCE2Rv1G0088830	297	481	382	245	273	99	1.64711	2.50185	2.03061	1.0572	1.35343	0.530223	0.000858353
SECCE3Rv1G0157080	301	275	259	155	152	124	8.09286	6.9403	6.69291	3.24503	3.64588	3.21629	1.63563e-05
SECCE2Rv1G0086850	570	665	329	273	384	170	3.16416	3.45805	1.74846	1.17934	1.90758	0.911492	0.00156081
SECCE4Rv1G0243460	487	710	477	428	230	212	4.6636	6.36219	4.37815	3.18619	1.96892	1.96096	0.000144908
Secale_cereale_newGene_2899	171	189	96	108	73	58	0.99142	1.08215	0.50051	0.388955	0.545237	0.369031	0.00560842
SECCEUnv1G0556680	206	375	254	119	150	144	5.04559	8.62151	5.97945	2.26731	3.28269	3.41885	0.000550528
Secale_cereale_newGene_2844	413	282	460	224	175	183	0.947247	0.615214	0.97601	0.380364	0.368867	0.399344	5.37823e-05
SECCEUnv1G0539050	139	94	123	51	74	55	0.201021	0.127505	0.171227	0.057707	0.095918	0.077167	0.00353005
SECCE3Rv1G0199010	1576	3175	2603	1533	1321	857	13.2552	25.0112	20.9861	10.0214	9.93664	6.97816	2.18865e-06
SECCE5Rv1G0372590	3234	5699	3055	2952	1875	1354	27.5554	45.4729	24.9453	19.5574	14.2883	11.1644	7.33788e-05
SECCE4Rv1G0250430	668	1287	932	536	620	308	7.40283	13.3645	9.9011	4.62067	6.14278	3.29698	2.78141e-05
Secale_cereale_newGene_48108	395	290	226	202	207	75	1.71713	1.15359	0.974824	0.801737	0.948043	0.36954	0.00340173
SECCE1Rv1G0048960	155	162	175	92	81	73	0.824336	0.808647	0.895914	0.381716	0.384267	0.376084	5.54581e-05
Secale_cereale_newGene_53384	87	85	155	67	36	56	0.36774	0.288209	0.554086	0.340904	0.127546	0.197734	0.00790898
SECCE2Rv1G0138340	1472	2105	2734	966	1297	834	21.8551	29.281	38.9293	11.1511	17.225	11.984	2.46559e-07
SECCE6Rv1G0421050	78	158	165	92	79	32	0.722898	1.38234	1.47005	0.6633	0.656556	0.285379	0.00733026
SECCE5Rv1G0361720	549	1034	903	200	445	515	13.4084	23.6675	21.163	3.78822	9.72797	12.1898	0.00356326
Secale_cereale_newGene_45981	4476	4777	3428	1998	2364	1939	13.9817	15.7374	10.5546	6.15766	7.87818	6.74764	2.18644e-07
SECCE1Rv1G0035140	398	575	425	330	290	102	8.20255	11.0912	8.39345	5.27712	5.3422	2.01891	0.000776403
SECCE2Rv1G0070960	227	633	333	221	258	119	2.75965	7.22321	3.88985	2.0928	2.81298	1.39756	0.00243285
SECCE2Rv1G0088290	457	446	163	229	180	139	4.28818	3.91976	1.46185	1.67004	1.50582	1.25756	0.00527422
SECCE4Rv1G0252750	107	164	185	102	61	61	1.16644	1.67701	1.94017	0.861749	0.596622	0.645339	0.000737489
SECCE7Rv1G0516270	147	487	326	153	179	132	2.39936	7.46753	5.12073	1.95065	2.6189	2.082	0.00265373
SECCE2Rv1G0133020	160	135	201	85	96	64	6.88146	5.43285	8.30594	2.84802	3.68331	2.65785	0.000161096
Secale_cereale_newGene_27409	153	279	143	78	147	62	1.44978	2.48829	1.30568	0.572287	1.25276	0.571295	0.00547248
SECCE5Rv1G0361710	1840	3228	5857	1396	2342	1439	27.1323	44.5682	82.7701	15.9992	30.8908	20.5301	0.000466222
SECCE3Rv1G0181070	128	218	287	125	113	70	6.5387	10.4275	14.0358	4.93773	5.14371	3.42155	0.000413539
SECCE7Rv1G0495100	99	89	107	56	40	47	0.952327	0.804656	0.991596	0.415079	0.345628	0.438892	0.00171576
SECCE2Rv1G0072810	411	1112	590	493	319	231	2.15352	5.45684	2.96008	2.00544	1.49514	1.16759	0.000828037
SECCE5Rv1G0364160	296	405	314	265	165	84	2.75257	3.53459	2.79954	1.91894	1.37527	0.750258	0.000530661
Secale_cereale_newGene_33626	85	103	89	50	57	30	0.425148	0.599406	0.510572	0.203194	0.298044	0.144872	0.00208665
SECCE5Rv1G0338840	1102	1215	1259	621	483	603	37.3731	38.5881	40.9468	16.3745	14.6562	19.7873	4.10077e-08
SECCE3Rv1G0203600	130	239	228	121	82	83	1.0757	1.856	1.81159	0.78023	0.605361	0.66704	0.000245956
SECCE3Rv1G0198150	642	1154	848	575	488	246	5.17851	8.71826	6.55595	3.60508	3.51762	1.91487	2.08406e-05
Secale_cereale_newGene_9611	115	90	92	54	50	41	0.432304	0.312528	0.33429	0.165948	0.1782	0.146551	0.00164042
SECCE5Rv1G0319830	114	109	84	76	49	29	0.402194	0.360217	0.284371	0.208885	0.152358	0.098514	0.00499187
Secale_cereale_newGene_46455	100	117	242	117	71	36	0.531919	0.49929	1.22548	0.383937	0.336121	0.220037	0.00822753
SECCE1Rv1G0013310	81	212	104	75	77	41	0.664024	1.62532	0.813189	0.474012	0.559361	0.323859	0.00725768
SECCE5Rv1G0342970	274	308	203	145	157	85	2.13732	2.2507	1.51737	0.879992	1.0983	0.642068	0.000132197
SECCE3Rv1G0178560	1769	2392	1777	1426	971	547	13.2102	16.7341	12.7229	8.2789	6.48934	3.9534	4.94006e-06
SECCE6Rv1G0405530	6420	7888	6355	4074	3660	2345	39.3084	45.2282	37.2919	19.3912	20.0427	13.8975	3.10357e-11
SECCE3Rv1G0166590	363	700	619	282	252	248	4.07211	7.36386	6.66407	2.45936	2.53151	2.69005	3.2891e-06
SECCE5Rv1G0354810	428	482	383	184	264	169	22.7541	24.0074	19.4838	7.58505	12.5328	8.67064	3.81875e-06
SECCE5Rv1G0298960	22092	25241	21720	12635	11798	8683	113.547	121.488	106.994	50.4868	54.2458	43.1949	9.91505e-16
SECCE5Rv1G0335170	60	67	70	34	28	30	0.25618	0.268886	0.288368	0.111501	0.105545	0.122474	0.00418113
SECCE6Rv1G0418740	51	72	81	27	40	27	0.473465	0.636168	0.726988	0.198463	0.330954	0.246486	0.00546753
SECCEUnv1G0537770	216	298	165	72	141	100	1.55412	2.0156	1.13752	0.401108	0.905435	0.696169	0.00140457
SECCE5Rv1G0319770	3537	4197	2147	2018	1519	1175	54.3944	60.4323	31.6343	24.1236	20.8853	17.4842	7.59978e-06
Secale_cereale_newGene_36400	151	325	338	86	163	115	1.20813	2.45938	2.61913	0.515409	1.14303	0.869658	0.000948331
SECCE4Rv1G0238540	940	767	440	436	123	424	15.6089	11.9176	6.99899	5.62185	1.82718	6.80809	0.0083449
SECCE7Rv1G0499460	196	308	246	136	140	74	9.48572	13.9928	11.42	5.13286	6.06748	3.45803	1.94644e-05
SECCE3Rv1G0149100	194	304	171	118	116	78	4.25327	6.24823	3.5858	2.00669	2.28231	1.65217	0.00013354
SECCE6Rv1G0401590	2152	4167	2710	1453	1359	1283	21.4407	38.8927	25.8878	11.2522	12.1089	12.3721	1.86583e-07
SECCE5Rv1G0367150	165	171	134	60	92	64	1.17631	1.14695	0.916549	0.329201	0.589659	0.442036	0.000329627
SECCE6Rv1G0399260	59	87	55	24	37	30	0.325683	0.448771	0.286102	0.100825	0.180136	0.156355	0.00855214
SECCE7Rv1G0481230	160	215	137	70	83	79	0.558172	0.699988	0.456025	0.189576	0.258873	0.264082	0.000301113
Secale_cereale_newGene_32756	201	144	129	56	54	100	0.637187	0.402011	0.369777	0.160259	0.255805	0.298366	0.0057891
SECCE3Rv1G0159530	109	125	108	41	37	71	0.808553	0.86847	0.766547	0.233079	0.242052	0.51091	0.00520475
SECCE1Rv1G0044780	795	1122	801	596	424	252	13.1492	17.3725	12.695	7.65832	6.26717	4.03293	1.4808e-06
SECCE7Rv1G0477680	208	352	375	123	240	67	1.81501	2.8739	3.13492	0.833232	1.87283	0.563127	0.00138238
Secale_cereale_newGene_30843	69	235	328	89	120	68	0.428209	1.84182	2.42787	0.470168	0.698231	0.4434	0.00691939
SECCE5Rv1G0305460	94	101	76	42	31	47	1.92871	1.9581	1.49825	0.664414	0.556236	0.940354	0.0031779
SECCE1Rv1G0052660	43	107	130	39	45	37	0.804374	1.91282	2.36638	0.572586	0.757101	0.676169	0.00604016
SECCE3Rv1G0205780	482	732	1593	350	515	342	5.40616	7.685	17.1171	3.04617	5.1662	3.708	0.000267353
SECCE3Rv1G0150200	394	1057	231	273	300	190	8.74509	22.0144	4.90502	4.71264	5.9514	4.07012	0.00493785
SECCE4Rv1G0250300	430	1084	848	408	340	292	3.81127	8.99549	7.20071	2.80828	2.69458	2.49797	1.00133e-05
SECCE5Rv1G0351710	196	180	206	114	66	80	1.94013	1.67047	1.95033	0.878413	0.582868	0.76445	3.67551e-05
SECCE1Rv1G0044790	65	86	110	71	27	21	0.278069	0.343148	0.450018	0.236317	0.100385	0.084816	0.00925857
Secale_cereale_newGene_49375	58	83	171	47	41	45	0.229439	0.307213	0.667148	0.158464	0.2016	0.20101	0.0051309
SECCE5Rv1G0362970	931	1452	653	688	303	378	10.2621	14.9857	6.89609	5.89393	2.9795	4.03378	0.000222017
SECCE7Rv1G0503610	2428	2046	1112	1048	784	707	26.189	20.659	11.4928	8.78473	7.5605	7.37263	2.89995e-05
SECCEUnv1G0561790	872	887	439	232	367	360	16.0377	15.2712	7.73833	3.3097	6.03126	6.4061	0.00036659
SECCE2Rv1G0072120	50	102	96	44	41	24	0.393289	0.755963	0.726738	0.270085	0.286734	0.183374	0.00268244
SECCEUnv1G0559980	77	117	89	56	36	33	1.06149	1.51461	1.17051	0.603282	0.443141	0.440922	0.000893037
SECCE3Rv1G0179550	561	489	496	150	485	76	3.32602	2.71261	2.81411	0.687329	2.56897	0.431515	0.00713358
SECCE1Rv1G0030550	183	360	369	166	140	93	2.00617	3.70214	3.87931	1.41636	1.37491	0.982671	1.33674e-05
Secale_cereale_newGene_51609	59	137	96	57	50	23	0.269434	0.666147	0.442213	0.20141	0.220588	0.100205	0.00402461
SECCE2Rv1G0118900	354	716	285	270	216	124	6.59646	12.4998	5.08368	3.90345	3.60083	2.22188	0.000399562
SECCE1Rv1G0008570	6088	6984	6546	3473	2850	2317	45.0529	48.3991	46.4242	19.9767	18.8671	16.5956	2.74137e-20
SECCE2Rv1G0115880	292	444	436	186	220	108	3.83521	5.46566	5.50061	1.90399	2.59124	1.37001	5.66644e-07
SECCE6Rv1G0432740	123	164	69	60	67	33	3.14558	3.93093	1.67757	1.20006	1.53788	0.818304	0.00346108
SECCE6Rv1G0427710	122	444	222	110	112	110	1.2083	4.1187	2.10293	0.843194	0.987481	1.04634	0.00191632
SECCE6Rv1G0443370	287	336	193	141	122	95	10.0584	11.0508	6.47433	3.85154	3.82163	3.21635	2.38346e-05
SECCE2Rv1G0117520	239	602	744	203	209	233	2.59887	6.12722	7.75451	1.71	2.02832	2.4488	0.000167924
SECCE5Rv1G0325690	85	203	94	65	55	44	0.478509	1.07158	0.506364	0.283815	0.275466	0.235596	0.00192893
SECCE6Rv1G0386760	50	76	99	40	35	21	0.891091	1.27824	1.71339	0.551323	0.554265	0.351371	0.00211977
SECCEUnv1G0561800	1946	2941	7567	1642	1972	1469	28.7896	40.7504	107.336	18.8871	26.1078	21.0367	0.000147297
SECCE1Rv1G0010670	42	110	63	36	31	24	0.518842	1.27519	0.740207	0.341953	0.341055	0.284019	0.00635404
SECCE5Rv1G0354390	1606	2452	1409	863	760	689	8.27408	11.8285	6.95419	3.4543	3.50106	3.43442	1.81992e-08
SECCE6Rv1G0452000	50	70	93	44	26	20	0.223865	0.290003	0.397833	0.151149	0.102763	0.083588	0.00298247
SECCE7Rv1G0484610	70	81	130	71	25	24	0.363364	0.396048	0.649242	0.285962	0.113702	0.120661	0.00581113
Secale_cereale_newGene_22766	76	75	76	36	23	35	1.35475	1.24561	1.28638	0.686918	0.352945	0.589595	0.00186606
Secale_cereale_newGene_28016	64	75	90	37	51	11	0.425906	0.453337	0.592575	0.174706	0.275831	0.063017	0.00835894
SECCE1Rv1G0051050	46	131	146	25	64	40	0.809478	2.20159	2.51067	0.341396	1.02831	0.67871	0.00945979
SECCE6Rv1G0442720	95	374	166	121	58	81	1.0973	4.04634	1.83773	1.08869	0.597021	0.898399	0.00458843
SECCE1Rv1G0033220	72	77	63	34	47	11	1.28446	1.27924	1.07371	0.463298	0.737815	0.183154	0.00867011
SECCE2Rv1G0142040	119	102	129	49	47	48	1.51622	1.21189	1.5792	0.481384	0.529679	0.586523	7.65987e-05
SECCE5Rv1G0363640	3870	4753	2966	1611	1957	1299	25.6021	29.4461	18.8056	8.28571	11.5827	8.31637	1.87214e-09
Secale_cereale_newGene_51274	474	128	317	114	148	123	8.33937	2.08505	5.33842	1.54978	2.31616	2.07741	0.00216325
Secale_cereale_newGene_42084	88	109	77	26	55	32	0.402258	0.509394	0.387602	0.094697	0.186463	0.138301	0.00202652
Secale_cereale_newGene_37256	1086	749	861	190	494	403	4.71314	2.65982	3.86656	0.560646	1.85457	1.52561	0.000161139
SECCE5Rv1G0327500	255	374	229	156	107	94	2.59006	3.55403	2.2309	1.22937	0.972565	0.925315	4.53503e-06
SECCE2Rv1G0080110	506	924	549	315	274	218	3.85905	6.60132	4.00962	1.86785	1.86932	1.60762	1.19184e-07
SECCE1Rv1G0048470	125	111	46	44	36	37	0.532736	0.442348	0.188877	0.146221	0.136324	0.153765	0.00544049
SECCE1Rv1G0051070	158	179	170	68	87	52	2.73575	2.89365	2.82591	0.904134	1.33765	0.864306	2.46013e-06
SECCE3Rv1G0168560	4274	6631	6201	2619	1474	2595	46.2244	67.1584	64.2749	22.0155	14.2622	27.1615	2.31128e-07
Secale_cereale_newGene_16886	171	145	370	49	58	144	0.939805	0.537257	1.1643	0.171034	0.231238	0.561523	0.00770539
SECCE3Rv1G0194580	110	459	249	132	139	62	1.46755	5.72624	3.18153	1.36087	1.64943	0.799038	0.00184986
SECCE5Rv1G0304800	168	196	379	72	171	55	2.20598	2.41473	4.77855	0.736748	2.00984	0.690124	0.00107323
SECCE6Rv1G0385590	113	122	92	40	47	44	2.05866	2.08033	1.61186	0.556738	0.757267	0.76785	0.00018841
SECCE3Rv1G0200140	88	170	88	55	44	40	1.41596	2.58317	1.36758	0.6835	0.639596	0.620031	0.000561927
SECCE5Rv1G0334310	23183	90235	67619	26598	24812	19558	221.536	807.487	619.304	197.6	212.105	180.897	2.13108e-05
SECCE4Rv1G0243660	52	53	71	37	27	9	0.555113	0.53477	0.73196	0.310028	0.255689	0.0885	0.00773675
SECCE1Rv1G0040780	610	579	235	216	168	192	3.69952	3.28492	1.36591	1.01619	0.906289	1.12569	0.00021374
SECCE5Rv1G0325240	85	115	64	33	52	22	0.781033	0.989966	0.562861	0.236216	0.421766	0.188254	0.00192466
SECCE3Rv1G0188770	118	166	66	65	49	29	0.375117	0.496811	0.201413	0.161832	0.138148	0.088631	0.00177589
SECCE3Rv1G0163110	277	314	191	81	104	117	2.28828	2.42628	1.51328	0.51824	0.763949	0.934522	5.07001e-05
SECCE6Rv1G0443380	496	564	273	229	207	109	5.17762	5.51474	2.72887	1.85806	1.93027	1.09795	2.46598e-05
Secale_cereale_newGene_22767	473	480	159	298	113	63	2.71808	2.61194	0.832611	1.35843	0.749884	0.372824	0.00493562
Secale_cereale_newGene_27451	36	99	162	29	56	27	0.676767	1.78506	2.98336	0.41485	0.94936	0.490045	0.0080472
Secale_cereale_newGene_33360	71	113	76	40	39	23	0.686125	1.02819	0.690958	0.297268	0.329412	0.20368	0.00039333
SECCE7Rv1G0480890	97	51	83	42	34	16	2.34842	1.16485	1.9353	0.791378	0.738973	0.357735	0.00249023
SECCE4Rv1G0253550	451	638	238	199	152	160	4.70624	6.23311	2.37875	1.61193	1.41517	1.6152	5.03359e-05
SECCE6Rv1G0439550	91	53	50	32	28	17	0.771426	0.418862	0.404353	0.205826	0.208572	0.135627	0.00359865
SECCE2Rv1G0077740	240	153	255	171	48	38	1.71991	1.02776	1.75108	0.953324	0.305887	0.264027	0.00195336
Secale_cereale_newGene_28195	69	137	246	56	93	21	0.560815	1.07962	1.9439	0.381	0.596928	0.119471	0.00420194
SECCE3Rv1G0205800	281	366	755	170	180	157	3.10738	3.78584	7.99961	1.45538	1.7725	1.67433	3.44453e-06
Secale_cereale_newGene_12339	232	317	490	169	181	46	1.80273	2.30958	3.65484	1.01787	1.25753	0.34476	0.000153082
SECCE5Rv1G0340450	307	357	216	147	100	86	4.16792	4.5365	2.79875	1.54617	1.21272	1.12084	1.11451e-06
SECCE5Rv1G0342950	66	60	109	50	14	23	0.806597	0.683444	1.27768	0.476491	0.145887	0.271501	0.00411301
SECCE5Rv1G0318270	39	86	130	33	28	29	0.09772	0.203845	0.316893	0.0646	0.063595	0.069386	0.0018022
SECCE5Rv1G0333800	90	137	88	58	35	25	2.79054	3.98702	2.62347	1.40094	0.969318	0.730045	0.000210753
SECCE1Rv1G0044470	175	154	96	54	55	48	1.46521	1.20649	0.773121	0.348856	0.410855	0.389666	7.63976e-05
SECCE3Rv1G0149040	184	504	130	136	104	64	1.60757	4.1231	1.08853	0.922782	0.808923	0.538211	0.00100702
SECCE5Rv1G0335930	108	108	117	72	39	15	0.464235	0.435108	0.484242	0.238969	0.147384	0.059495	0.000922868
Secale_cereale_newGene_17067	122	122	330	36	48	102	0.424062	0.299395	1.11341	0.19684	0.236689	0.258087	0.00361511
SECCE1Rv1G0056520	272	507	99	144	84	92	2.98503	5.21192	1.0431	1.22405	0.823778	0.969081	0.00163141
Secale_cereale_newGene_39608	89	68	116	31	31	33	0.926696	0.712342	1.19254	0.251954	0.279257	0.356556	0.0001297
SECCE7Rv1G0470200	311	512	293	132	176	92	3.88288	5.98464	3.49862	1.27395	1.9599	1.10867	3.69991e-07
SECCE6Rv1G0450580	213	312	227	137	69	64	1.61331	2.21774	1.65151	0.808932	0.465934	0.467705	1.47408e-06
Secale_cereale_newGene_44513	88	92	97	25	43	29	1.11372	1.09024	1.18287	0.244606	0.47976	0.352106	8.4372e-05
SECCE1Rv1G0023100	130	121	74	54	59	10	0.826861	0.719175	0.449956	0.265834	0.332872	0.057153	0.0041917
Secale_cereale_newGene_19245	381	909	309	230	292	68	3.27007	7.31325	2.53814	1.53624	2.2403	0.56097	0.000601019
SECCE4Rv1G0215570	2805	2436	1709	918	1043	557	14.3376	11.6621	8.3733	3.64523	4.76788	2.75386	1.07064e-09
SECCE3Rv1G0184940	119	44	50	30	26	21	0.986936	0.336804	0.397558	0.188726	0.191563	0.161752	0.00430287
SECCE4Rv1G0221430	62	192	84	45	52	22	0.497864	1.459	0.647212	0.281856	0.374765	0.171398	0.00140133
SECCE1Rv1G0017620	1006	1691	1188	499	592	278	8.26742	13.0101	9.3533	3.18462	4.35136	2.21095	1.94551e-10
Secale_cereale_newGene_46456	53	43	123	37	20	18	0.335418	0.312882	0.940872	0.258536	0.091574	0.122345	0.0026639
SECCE6Rv1G0432720	214	211	106	82	59	48	5.52752	5.11735	2.62451	1.65016	1.35877	1.19475	4.78945e-05
SECCE6Rv1G0445310	99	66	110	29	37	28	0.197544	0.122634	0.209472	0.044276	0.065821	0.052917	9.4539e-05
Secale_cereale_newGene_6935	398	616	348	141	157	158	0.627563	1.0229	0.593805	0.192914	0.252049	0.267662	4.90776e-08
SECCE4Rv1G0253280	308	966	589	258	238	135	4.34505	12.7609	7.95439	2.82042	2.99437	1.83305	2.57848e-06
SECCE5Rv1G0306030	151	82	63	33	24	41	0.803912	0.408544	0.320891	0.1365	0.110265	0.208108	0.00148478
Secale_cereale_newGene_52615	88	52	62	20	37	12	1.37201	0.759993	0.925938	0.241005	0.518727	0.180191	0.0018389
Secale_cereale_newGene_49268	34	48	57	18	21	7	0.210215	0.278746	0.355696	0.086238	0.117968	0.035311	0.00259884
Secale_cereale_newGene_5334	50	122	51	18	30	23	0.275947	0.582806	0.241727	0.110051	0.160029	0.125209	0.00169231
Secale_cereale_newGene_11990	97	75	197	12	73	30	0.378278	0.199793	0.644932	0.033081	0.272309	0.103784	0.00465156
SECCE3Rv1G0190530	1316	1769	460	304	424	399	14.4224	18.1585	4.82682	2.58826	4.15536	4.23246	3.14526e-05
SECCE5Rv1G0370400	3173	5958	2703	1573	1059	1131	20.2099	35.5417	16.5001	7.78597	6.03358	6.97299	2.26342e-09
SECCE5Rv1G0368760	67	212	119	59	40	28	1.0914	3.23652	1.86098	0.742726	0.576875	0.434115	0.000187752
SECCE6Rv1G0401020	139	418	269	135	91	40	1.19061	3.36764	2.21875	0.903736	0.699939	0.329888	5.01007e-05
SECCE2Rv1G0080460	95	159	35	57	12	25	0.655129	1.02798	0.226979	0.303147	0.073613	0.165985	0.008275
SECCE7Rv1G0474460	165	73	57	46	32	20	1.29331	0.535055	0.426901	0.278142	0.220087	0.147162	0.00129732
SECCE1Rv1G0037340	235	354	157	107	48	76	2.58295	3.65117	1.6577	0.909902	0.470922	0.808151	1.64594e-05
SECCE6Rv1G0436970	54068	69641	60312	17657	24891	13872	356.565	430.077	381.206	90.5258	146.842	88.5463	8.13478e-21
SECCE1Rv1G0027280	469	528	202	105	122	137	3.96577	4.18059	1.63448	0.688653	0.919873	1.11895	8.27552e-06
SECCE1Rv1G0002710	92	236	70	43	58	22	3.68885	8.86211	2.6627	1.33614	2.08256	0.824656	0.000623601
SECCE5Rv1G0300170	60	239	52	65	29	16	0.379311	1.42696	0.316739	0.322413	0.164438	0.096097	0.00516644
SECCE3Rv1G0147960	109	107	118	38	21	39	0.754686	0.694736	0.784196	0.204596	0.128893	0.258817	1.27547e-05
SECCE6Rv1G0378630	40	86	73	9	29	19	0.577097	1.17598	1.02329	0.094735	0.377303	0.259891	0.00156521
SECCE6Rv1G0378610	161	310	312	57	118	54	2.06104	3.7309	3.84403	0.565326	1.35594	0.663436	8.14148e-07
SECCE5Rv1G0374780	92	160	55	31	22	36	0.242666	0.394475	0.139136	0.063219	0.05048	0.092011	0.000473685
Secale_cereale_newGene_36634	58	68	71	16	19	21	0.397514	0.436438	0.528529	0.083629	0.113016	0.131553	6.94315e-05
Secale_cereale_newGene_2593	45	61	75	19	8	23	0.14066	0.179863	0.22466	0.102883	0.044191	0.065124	0.00111868
SECCE2Rv1G0108030	75	96	109	28	21	28	0.86115	1.03161	1.20202	0.248227	0.213395	0.305843	3.12576e-06
Secale_cereale_newGene_28980	40	129	245	73	33	11	0.210238	0.826919	1.39654	0.321235	0.151094	0.065296	0.002986
Secale_cereale_newGene_12204	46	46	100	9	25	17	0.463826	0.431147	0.972471	0.064054	0.224983	0.165739	0.00100399
SECCE5Rv1G0367390	130	303	173	67	50	49	0.876197	1.91732	1.11865	0.350922	0.299505	0.319127	2.95377e-07
SECCE4Rv1G0220760	203	190	85	42	80	17	1.72977	1.51166	0.695368	0.276691	0.608298	0.133753	0.000280776
SECCE2Rv1G0132250	5647	10734	4674	3583	831	1461	25.2069	44.8671	19.9926	12.4319	3.31512	6.3113	0.00190454
SECCE4Rv1G0282450	72	35	404	80	33	20	0.260324	0.118754	1.41675	0.227773	0.107082	0.070908	0.00582926
SECCE1Rv1G0033060	34	53	45	7	24	4	0.452	0.663049	0.572866	0.06375	0.289375	0.042314	0.0043373
Secale_cereale_newGene_10964	40	85	151	14	49	8	0.127656	0.256937	0.507656	0.035164	0.140707	0.024553	0.00242002
SECCE3Rv1G0161740	240	122	135	11	109	14	1.74523	0.830529	0.938277	0.061259	0.705366	0.096153	0.0039662
Secale_cereale_newGene_28859	155	18	162	14	60	13	1.00466	0.096541	1.00971	0.072571	0.295852	0.077112	0.0076783
Secale_cereale_newGene_37520	86	94	78	18	43	5	0.757329	0.773432	0.763525	0.15874	0.355663	0.033264	0.000562646
Secale_cereale_newGene_32569	215	233	47	68	47	14	0.549152	0.556668	0.113223	0.134969	0.107049	0.032434	0.000612559
SECCE7Rv1G0468330	35	39	91	6	29	4	0.265306	0.279674	0.671866	0.032129	0.200227	0.025257	0.00482434
SECCEUnv1G0531940	6503	17157	5284	3817	843	2177	27.5876	68.1633	21.4843	12.5866	3.19631	8.93847	0.00259923
SECCE5Rv1G0338720	280	297	440	149	33	59	1.19727	1.18959	1.80174	0.495141	0.12606	0.240712	7.43235e-07
SECCE1Rv1G0052410	57	63	38	5	22	10	0.488969	0.508244	0.315368	0.033739	0.164051	0.078013	0.000986298
SECCE6Rv1G0378580	79	138	385	25	50	51	1.15278	1.89831	5.44045	0.285581	0.656905	0.722992	5.72846e-05
SECCE4Rv1G0223520	64	46	109	15	31	4	0.460102	0.313557	0.755943	0.085044	0.199275	0.022801	0.000559719
Secale_cereale_newGene_47542	52	49	44	9	12	11	1.18498	1.0498	0.94808	0.146209	0.229664	0.230426	6.37542e-05
SECCE6Rv1G0413640	537	1146	452	147	147	157	9.21632	18.4432	7.44391	1.96	2.26026	2.60195	1.26526e-10
Secale_cereale_newGene_5225	127	65	190	29	38	14	0.760157	0.23881	1.07987	0.076073	0.216477	0.057052	2.66682e-06
SECCE2Rv1G0126090	57	118	128	26	30	8	1.06892	2.0883	2.32445	0.37732	0.504828	0.145965	4.94373e-06
SECCE3Rv1G0196680	193	705	156	35	75	95	1.99654	6.84921	1.54362	0.27997	0.690408	0.950343	4.16773e-05
SECCE1Rv1G0037330	427	605	221	83	98	62	4.67981	6.21275	2.31675	0.703848	0.960338	0.651355	1.27176e-10
Secale_cereale_newGene_10725	49	78	88	21	18	0	0.268375	0.370157	0.319313	0.103072	0.059241	0	0.000827422
SECCE5Rv1G0327380	33	75	66	23	8	0	0.284387	0.608366	0.542519	0.154569	0.056115	0	0.00221133
SECCE1Rv1G0056210	50	64	39	0	10	13	0.138705	0.165021	0.101643	0	0.023497	0.034672	0.00218109
SECCE2Rv1G0097160	61	67	73	14	0	7	1.29402	1.32684	1.48927	0.218065	0	0.135406	1.76426e-05
Secale_cereale_newGene_20053	41	68	47	14	1	0	0.649576	1.04149	0.718026	0.150528	0.004836	0	0.000223485
SECCE2Rv1G0064810	138	154	52	5	3	2	1.15999	1.21515	0.417579	0.031685	0.022123	0.014305	2.32198e-13
