# Supplementary material for: Transcriptomic analysis reveals the regulatory mechanisms of messenger RNA (mRNA) and long non-coding RNA (lncRNA) in response to waterlogging stress in rye (Secale cereale L.)
Source: BMC Plant Biol. 2024 Jun 12;24:534. doi: 10.1186/s12870-024-05234-x (PMC11167852; doi:10.1186/s12870-024-05234-x)
Supplement: Supplementary file 6 — Additional file 6. Enrichment pathways of co-expression clustered genes. [file 12870_2024_5234_MOESM6_ESM.xls]

## Sheet: WGCNA_modules (1)
gene_id	module_color	module	CK1	CK2	CK3	WT1	WT2	WT3	chromosome_name	start_position	percentage_gc_content	genomeSpan	cds_length	transcript_length	nExons
SECALE_CEREALE_NEWGENE_10089	turquoise	1	3.84793	5.31186	5.23857	3.41559	2	2	NA	NA	NA	NA	NA	NA	NA
SECALE_CEREALE_NEWGENE_10090	turquoise	1	2	2	2	2	7.83407	5.66752	NA	NA	NA	NA	NA	NA	NA
SECALE_CEREALE_NEWGENE_10287	turquoise	1	6.10238	5.58156	4.96306	4.89961	2	6.54049	NA	NA	NA	NA	NA	NA	NA
SECALE_CEREALE_NEWGENE_10290	turquoise	1	2	2	2.55465	5.34657	3.87119	5.1691	NA	NA	NA	NA	NA	NA	NA
SECALE_CEREALE_NEWGENE_10504	turquoise	1	5.35668	5.48623	5.58701	4.11615	2	3.09904	NA	NA	NA	NA	NA	NA	NA
SECALE_CEREALE_NEWGENE_10620	turquoise	1	5.65017	5.51871	5.23857	3.89141	4.70889	2	NA	NA	NA	NA	NA	NA	NA
SECALE_CEREALE_NEWGENE_10725	turquoise	1	5.92169	6.38558	6.43481	4.42698	4.31832	2	NA	NA	NA	NA	NA	NA	NA
SECALE_CEREALE_NEWGENE_10789	turquoise	1	10.2301	10.4217	10.8802	8.3258	6.80872	10.4532	NA	NA	NA	NA	NA	NA	NA
SECALE_CEREALE_NEWGENE_109	turquoise	1	2	2	2	5.53996	4.25277	2	NA	NA	NA	NA	NA	NA	NA
SECALE_CEREALE_NEWGENE_11163	turquoise	1	4.98784	4.27123	5.91306	4.48185	3.21981	2	NA	NA	NA	NA	NA	NA	NA
SECALE_CEREALE_NEWGENE_11434	turquoise	1	2	3.60466	4.01695	4.53471	6.32563	5.73095	NA	NA	NA	NA	NA	NA	NA
SECALE_CEREALE_NEWGENE_11643	turquoise	1	3.28945	2	3.11904	4.68257	4.4411	2	NA	NA	NA	NA	NA	NA	NA
SECALE_CEREALE_NEWGENE_11696	turquoise	1	5.80727	5.83472	2.76826	2.70078	5.90268	2.89266	NA	NA	NA	NA	NA	NA	NA
SECALE_CEREALE_NEWGENE_11746	turquoise	1	2	2.32787	2	5.96275	7.30546	3.83583	NA	NA	NA	NA	NA	NA	NA
SECALE_CEREALE_NEWGENE_11849	turquoise	1	6.17339	7.16818	7.46371	6.73556	2	2	NA	NA	NA	NA	NA	NA	NA
SECALE_CEREALE_NEWGENE_12224	turquoise	1	5.94893	5.0258	6.30396	7.66738	5.8371	8.46086	NA	NA	NA	NA	NA	NA	NA
SECALE_CEREALE_NEWGENE_12279	turquoise	1	4.33462	5.23575	4.67612	2	4.18411	2.65174	NA	NA	NA	NA	NA	NA	NA
SECALE_CEREALE_NEWGENE_12339	turquoise	1	8.08784	8.35552	8.85622	7.1791	7.36095	5.82114	NA	NA	NA	NA	NA	NA	NA
SECALE_CEREALE_NEWGENE_13022	turquoise	1	3.4506	4.60955	4.17507	4.72867	2	5.95996	NA	NA	NA	NA	NA	NA	NA
SECALE_CEREALE_NEWGENE_13160	turquoise	1	7.4796	7.01722	7.63	4.81667	6.22668	7.41574	NA	NA	NA	NA	NA	NA	NA
SECALE_CEREALE_NEWGENE_13169	turquoise	1	4.24954	3.33967	3.52368	6.79092	6.34148	7.09261	NA	NA	NA	NA	NA	NA	NA
SECALE_CEREALE_NEWGENE_13259	turquoise	1	2	2	2	2.50276	5.26897	4.74645	NA	NA	NA	NA	NA	NA	NA
SECALE_CEREALE_NEWGENE_13463	turquoise	1	6.94268	6.76983	6.16005	5.37583	5.72072	3.27956	NA	NA	NA	NA	NA	NA	NA
SECALE_CEREALE_NEWGENE_13964	turquoise	1	3.95929	4.27123	4.67612	5.25503	2	4.61813	NA	NA	NA	NA	NA	NA	NA
SECALE_CEREALE_NEWGENE_14121	turquoise	1	5.74646	6.15707	4.24808	7.46438	7.40687	5.90603	NA	NA	NA	NA	NA	NA	NA
SECALE_CEREALE_NEWGENE_14125	turquoise	1	3.84793	2	2	2.50276	4.70889	2	NA	NA	NA	NA	NA	NA	NA
SECALE_CEREALE_NEWGENE_14499	turquoise	1	4.24954	4.54793	5.16507	7.27543	6.96013	6.60961	NA	NA	NA	NA	NA	NA	NA
SECALE_CEREALE_NEWGENE_1458	turquoise	1	3.95929	3.0148	3.7416	2	2.28869	5.02472	NA	NA	NA	NA	NA	NA	NA
SECALE_CEREALE_NEWGENE_15204	turquoise	1	4.06266	3.0148	4.09818	2	2	4.86427	NA	NA	NA	NA	NA	NA	NA
SECALE_CEREALE_NEWGENE_15270	turquoise	1	5.61658	5.64178	2.95429	4.18391	5.59412	3.58434	NA	NA	NA	NA	NA	NA	NA
SECALE_CEREALE_NEWGENE_15340	turquoise	1	2.90042	4.19288	4.44724	3.80798	5.48418	2.36236	NA	NA	NA	NA	NA	NA	NA
SECALE_CEREALE_NEWGENE_15598	turquoise	1	8.13011	6.74259	2	2.70078	4.80349	4.04992	NA	NA	NA	NA	NA	NA	NA
SECALE_CEREALE_NEWGENE_15810	turquoise	1	2	2	5.37521	4.11615	2	5.82114	NA	NA	NA	NA	NA	NA	NA
SECALE_CEREALE_NEWGENE_16685	turquoise	1	2	2	2.55465	4.48185	4.65916	3.83583	NA	NA	NA	NA	NA	NA	NA
SECALE_CEREALE_NEWGENE_16886	turquoise	1	7.65526	7.24784	8.455	5.4873	5.79167	7.39631	NA	NA	NA	NA	NA	NA	NA
SECALE_CEREALE_NEWGENE_17067	turquoise	1	7.1796	7.00581	8.29193	5.08824	5.54019	6.91285	NA	NA	NA	NA	NA	NA	NA
SECALE_CEREALE_NEWGENE_17615	turquoise	1	5.71507	5.67097	5.37521	4.63494	2.73516	4.32119	NA	NA	NA	NA	NA	NA	NA
SECALE_CEREALE_NEWGENE_17843	turquoise	1	12.3954	11.5273	9.30639	9.50735	11.0438	10.392	NA	NA	NA	NA	NA	NA	NA
SECALE_CEREALE_NEWGENE_17867	turquoise	1	2	2	2	5.73326	3.47104	2	NA	NA	NA	NA	NA	NA	NA
SECALE_CEREALE_NEWGENE_18489	turquoise	1	2.90042	2	2	4.18391	3.68494	6.55808	NA	NA	NA	NA	NA	NA	NA
SECALE_CEREALE_NEWGENE_18694	turquoise	1	3.28945	2	4.77824	5.84212	5.05492	4.61813	NA	NA	NA	NA	NA	NA	NA
SECALE_CEREALE_NEWGENE_19016	turquoise	1	4.56335	4.11004	3.52368	2	2.73516	2	NA	NA	NA	NA	NA	NA	NA
SECALE_CEREALE_NEWGENE_19245	turquoise	1	8.79519	9.86379	8.19832	7.61311	8.03752	6.35163	NA	NA	NA	NA	NA	NA	NA
SECALE_CEREALE_NEWGENE_19509	turquoise	1	3.95929	6.17756	5.89044	3.97028	5.74476	2	NA	NA	NA	NA	NA	NA	NA
SECALE_CEREALE_NEWGENE_19513	turquoise	1	3.59555	2	3.93088	5.61552	5.42589	5.07447	NA	NA	NA	NA	NA	NA	NA
SECALE_CEREALE_NEWGENE_19703	turquoise	1	4.24954	5.78218	3.63675	2.87487	2	2	NA	NA	NA	NA	NA	NA	NA
SECALE_CEREALE_NEWGENE_198	turquoise	1	4.69789	6.1152	4.09818	2	2	2	NA	NA	NA	NA	NA	NA	NA
SECALE_CEREALE_NEWGENE_20013	turquoise	1	5.31542	4.11004	3.401	2	2	2	NA	NA	NA	NA	NA	NA	NA
SECALE_CEREALE_NEWGENE_20053	turquoise	1	5.68299	6.19776	5.58701	3.97028	2.28869	2	NA	NA	NA	NA	NA	NA	NA
SECALE_CEREALE_NEWGENE_20068	turquoise	1	2	2.82005	3.401	3.80798	4.38102	5.38163	NA	NA	NA	NA	NA	NA	NA
SECALE_CEREALE_NEWGENE_20350	turquoise	1	6.6257	5.34846	5.61488	5.43264	2	4.47729	NA	NA	NA	NA	NA	NA	NA
SECALE_CEREALE_NEWGENE_20547	turquoise	1	5.83673	4.78001	5.20229	4.11615	2.52913	5.45859	NA	NA	NA	NA	NA	NA	NA
SECALE_CEREALE_NEWGENE_20611	turquoise	1	2	2	3.7416	4.48185	4.89226	5.7917	NA	NA	NA	NA	NA	NA	NA
SECALE_CEREALE_NEWGENE_20669	turquoise	1	2	2	2.95429	3.41559	5.48418	2	NA	NA	NA	NA	NA	NA	NA
SECALE_CEREALE_NEWGENE_20877	turquoise	1	3.59555	3.0148	2	5.15728	4.84855	2.89266	NA	NA	NA	NA	NA	NA	NA
SECALE_CEREALE_NEWGENE_21033	turquoise	1	4.63219	5.41899	3.93088	3.80798	2	3.71556	NA	NA	NA	NA	NA	NA	NA
SECALE_CEREALE_NEWGENE_21111	turquoise	1	3.84793	5.453	2.55465	3.41559	3.87119	2	NA	NA	NA	NA	NA	NA	NA
SECALE_CEREALE_NEWGENE_21113	turquoise	1	5.18402	4.83264	3.52368	3.71943	4.60766	2	NA	NA	NA	NA	NA	NA	NA
SECALE_CEREALE_NEWGENE_21114	turquoise	1	5.31542	5.9344	4.50795	3.71943	3.68494	2	NA	NA	NA	NA	NA	NA	NA
SECALE_CEREALE_NEWGENE_21145	turquoise	1	4.98784	5.75517	4.96306	2	2.91542	2	NA	NA	NA	NA	NA	NA	NA
SECALE_CEREALE_NEWGENE_21158	turquoise	1	2	2	2	4.93936	3.87119	4.40135	NA	NA	NA	NA	NA	NA	NA
SECALE_CEREALE_NEWGENE_21291	turquoise	1	2	2	2	5.63985	5.26897	2	NA	NA	NA	NA	NA	NA	NA
SECALE_CEREALE_NEWGENE_2220	turquoise	1	2	2.59485	5.61488	4.18391	3.58195	4.32119	NA	NA	NA	NA	NA	NA	NA
SECALE_CEREALE_NEWGENE_22355	turquoise	1	3.84793	3.33967	2	5.4873	4.97588	3.27956	NA	NA	NA	NA	NA	NA	NA
SECALE_CEREALE_NEWGENE_22498	turquoise	1	7.0722	6.23733	7.37685	3.80798	2.73516	7.05593	NA	NA	NA	NA	NA	NA	NA
SECALE_CEREALE_NEWGENE_22657	turquoise	1	5.3968	4.78001	4.96306	2	3.21981	4.68372	NA	NA	NA	NA	NA	NA	NA
SECALE_CEREALE_NEWGENE_23611	turquoise	1	4.49106	4.11004	4.72808	2	2.52913	4.80656	NA	NA	NA	NA	NA	NA	NA
SECALE_CEREALE_NEWGENE_23646	turquoise	1	4.49106	3.82845	3.63675	6.01949	5.76841	5.95996	NA	NA	NA	NA	NA	NA	NA
SECALE_CEREALE_NEWGENE_23745	turquoise	1	2	2	2	5.7557	3.87119	4.80656	NA	NA	NA	NA	NA	NA	NA
SECALE_CEREALE_NEWGENE_23861	turquoise	1	2.36611	2.59485	5.30851	5.43264	2	5.45859	NA	NA	NA	NA	NA	NA	NA
SECALE_CEREALE_NEWGENE_24501	turquoise	1	3.59555	4.97988	4.56621	2.87487	2	2	NA	NA	NA	NA	NA	NA	NA
SECALE_CEREALE_NEWGENE_24571	turquoise	1	2	2	5.04729	4.58569	2.91542	3.94685	NA	NA	NA	NA	NA	NA	NA
SECALE_CEREALE_NEWGENE_2459	turquoise	1	4.76073	4.48357	5.08763	4.89961	2	4.32119	NA	NA	NA	NA	NA	NA	NA
SECALE_CEREALE_NEWGENE_24642	turquoise	1	5.08926	4.97988	5.16507	3.17041	3.35089	5.82114	NA	NA	NA	NA	NA	NA	NA
SECALE_CEREALE_NEWGENE_24841	turquoise	1	15.9024	16.3602	16.0959	14.5155	16.8851	14.1432	NA	NA	NA	NA	NA	NA	NA
SECALE_CEREALE_NEWGENE_2517	turquoise	1	3.84793	4.34554	4.82671	5.19061	3.21981	2	NA	NA	NA	NA	NA	NA	NA
SECALE_CEREALE_NEWGENE_25182	turquoise	1	6.52068	6.02763	6.82911	2	6.37267	2	NA	NA	NA	NA	NA	NA	NA
SECALE_CEREALE_NEWGENE_25528	turquoise	1	2	2	2	2	5.39584	5.12256	NA	NA	NA	NA	NA	NA	NA
SECALE_CEREALE_NEWGENE_25534	turquoise	1	4.06266	3.0148	2	3.41559	5.51246	3.09904	NA	NA	NA	NA	NA	NA	NA
SECALE_CEREALE_NEWGENE_25535	turquoise	1	2.90042	2	4.24808	4.31056	3.58195	5.56684	NA	NA	NA	NA	NA	NA	NA
SECALE_CEREALE_NEWGENE_25701	turquoise	1	6.36759	5.9344	5.5296	5.66377	2	3.43999	NA	NA	NA	NA	NA	NA	NA
SECALE_CEREALE_NEWGENE_25824	turquoise	1	5.51088	4.88341	6.14101	2.70078	3.35089	2	NA	NA	NA	NA	NA	NA	NA
SECALE_CEREALE_NEWGENE_2593	turquoise	1	5.80727	6.05002	6.21571	4.31056	3.47104	4.91976	NA	NA	NA	NA	NA	NA	NA
SECALE_CEREALE_NEWGENE_26053	turquoise	1	2	3.0148	2	4.89961	4.60766	2	NA	NA	NA	NA	NA	NA	NA
SECALE_CEREALE_NEWGENE_26189	turquoise	1	7.4608	7.87443	7.19494	7.15398	4.49878	7.58834	NA	NA	NA	NA	NA	NA	NA
SECALE_CEREALE_NEWGENE_26790	turquoise	1	2	2.82005	2	4.81667	2	3.94685	NA	NA	NA	NA	NA	NA	NA
SECALE_CEREALE_NEWGENE_26830	turquoise	1	3.84793	2	5.12687	6.52962	5.20109	5.12256	NA	NA	NA	NA	NA	NA	NA
SECALE_CEREALE_NEWGENE_27014	turquoise	1	3.95929	3.82845	4.96306	3.2982	2	2	NA	NA	NA	NA	NA	NA	NA
SECALE_CEREALE_NEWGENE_27181	turquoise	1	4.06266	2	2	5.22318	6.91847	2	NA	NA	NA	NA	NA	NA	NA
SECALE_CEREALE_NEWGENE_2722	turquoise	1	2	3.33967	2	4.11615	4.49878	2	NA	NA	NA	NA	NA	NA	NA
SECALE_CEREALE_NEWGENE_2731	turquoise	1	2	2	2	5.7557	3.68494	2	NA	NA	NA	NA	NA	NA	NA
SECALE_CEREALE_NEWGENE_2732	turquoise	1	2	3.33967	2	6.54258	5.36516	3.58434	NA	NA	NA	NA	NA	NA	NA
SECALE_CEREALE_NEWGENE_27328	turquoise	1	2	2	3.2669	4.18391	7.02046	3.09904	NA	NA	NA	NA	NA	NA	NA
SECALE_CEREALE_NEWGENE_27370	turquoise	1	5.13742	5.51871	5.34224	6.19395	2	3.09904	NA	NA	NA	NA	NA	NA	NA
SECALE_CEREALE_NEWGENE_27430	turquoise	1	2	2	2.55465	3.41559	5.05492	2.65174	NA	NA	NA	NA	NA	NA	NA
SECALE_CEREALE_NEWGENE_27564	turquoise	1	4.98784	4.34554	2	2	3.35089	2	NA	NA	NA	NA	NA	NA	NA
SECALE_CEREALE_NEWGENE_27565	turquoise	1	5.13742	5.38416	5.77166	3.2982	4.55425	2.89266	NA	NA	NA	NA	NA	NA	NA
SECALE_CEREALE_NEWGENE_27596	turquoise	1	2	2.59485	2	3.2982	3.47104	5.2579	NA	NA	NA	NA	NA	NA	NA
SECALE_CEREALE_NEWGENE_27760	turquoise	1	2	3.33967	4.24808	4.48185	5.6714	5.42062	NA	NA	NA	NA	NA	NA	NA
SECALE_CEREALE_NEWGENE_27957	turquoise	1	2	2	3.11904	5.22318	2	4.47729	NA	NA	NA	NA	NA	NA	NA
SECALE_CEREALE_NEWGENE_28421	turquoise	1	3.4506	2.32787	2	6.34956	4.75697	2	NA	NA	NA	NA	NA	NA	NA
SECALE_CEREALE_NEWGENE_28433	turquoise	1	3.95929	3.82845	2	7.02137	6.41823	3.09904	NA	NA	NA	NA	NA	NA	NA
SECALE_CEREALE_NEWGENE_28469	turquoise	1	3.95929	3.82845	4.62221	2	3.68494	2	NA	NA	NA	NA	NA	NA	NA
SECALE_CEREALE_NEWGENE_28473	turquoise	1	2	2	3.93088	4.63494	3.68494	3.58434	NA	NA	NA	NA	NA	NA	NA
SECALE_CEREALE_NEWGENE_28565	turquoise	1	4.33462	3.47824	5.5296	4.42698	2	4.04992	NA	NA	NA	NA	NA	NA	NA
SECALE_CEREALE_NEWGENE_28671	turquoise	1	2	2	2	4.77334	6.70225	3.83583	NA	NA	NA	NA	NA	NA	NA
SECALE_CEREALE_NEWGENE_28705	turquoise	1	5.94893	6.50387	6.58326	5.71047	2.28869	3.27956	NA	NA	NA	NA	NA	NA	NA
SECALE_CEREALE_NEWGENE_28800	turquoise	1	6.88743	6.75627	7.15753	4.93936	4.93467	7.3364	NA	NA	NA	NA	NA	NA	NA
SECALE_CEREALE_NEWGENE_28955	turquoise	1	4.06266	4.66864	2	2	3.47104	2	NA	NA	NA	NA	NA	NA	NA
SECALE_CEREALE_NEWGENE_29037	turquoise	1	3.28945	2	3.11904	4.93936	4.65916	4.14612	NA	NA	NA	NA	NA	NA	NA
SECALE_CEREALE_NEWGENE_29047	turquoise	1	2	2.82005	6.51094	6.25822	4.70889	5.07447	NA	NA	NA	NA	NA	NA	NA
SECALE_CEREALE_NEWGENE_29117	turquoise	1	2	2	5.5296	3.71943	2.91542	4.80656	NA	NA	NA	NA	NA	NA	NA
SECALE_CEREALE_NEWGENE_29191	turquoise	1	2.36611	2.59485	2	4.63494	4.70889	2	NA	NA	NA	NA	NA	NA	NA
SECALE_CEREALE_NEWGENE_2929	turquoise	1	3.72725	3.82845	4.91903	3.2982	2	2	NA	NA	NA	NA	NA	NA	NA
SECALE_CEREALE_NEWGENE_29299	turquoise	1	2	2	2	3.0302	4.84855	3.43999	NA	NA	NA	NA	NA	NA	NA
SECALE_CEREALE_NEWGENE_29571	turquoise	1	3.72725	4.48357	5.27396	3.71943	2	4.04992	NA	NA	NA	NA	NA	NA	NA
SECALE_CEREALE_NEWGENE_29604	turquoise	1	3.72725	2	4.01695	4.31056	4.03611	5.34156	NA	NA	NA	NA	NA	NA	NA
SECALE_CEREALE_NEWGENE_29679	turquoise	1	5.97566	4.48357	4.38386	4.58569	2	4.32119	NA	NA	NA	NA	NA	NA	NA
SECALE_CEREALE_NEWGENE_29707	turquoise	1	6.12644	6.5828	7.22237	6.98384	3.35089	6.91285	NA	NA	NA	NA	NA	NA	NA
SECALE_CEREALE_NEWGENE_29779	turquoise	1	2.36611	2.82005	5.16507	5.01572	2	4.14612	NA	NA	NA	NA	NA	NA	NA
SECALE_CEREALE_NEWGENE_30080	turquoise	1	3.72725	4.11004	5.55859	4.72867	2.28869	4.91976	NA	NA	NA	NA	NA	NA	NA
SECALE_CEREALE_NEWGENE_30134	turquoise	1	3.10801	3.60466	4.17507	5.7778	2.73516	5.45859	NA	NA	NA	NA	NA	NA	NA
SECALE_CEREALE_NEWGENE_30270	turquoise	1	6.59154	6.6132	7.17636	6.66618	4.03611	4.23631	NA	NA	NA	NA	NA	NA	NA
SECALE_CEREALE_NEWGENE_30276	turquoise	1	4.87875	4.19288	3.2669	5.25503	3.07563	6.01195	NA	NA	NA	NA	NA	NA	NA
SECALE_CEREALE_NEWGENE_3028	turquoise	1	6.70773	5.51871	6.12171	3.52413	4.80349	5.66752	NA	NA	NA	NA	NA	NA	NA
SECALE_CEREALE_NEWGENE_30359	turquoise	1	6.77015	6.43747	5.95728	3.71943	4.4411	5.87828	NA	NA	NA	NA	NA	NA	NA
SECALE_CEREALE_NEWGENE_30459	turquoise	1	2	2	2	3.71943	4.49878	2	NA	NA	NA	NA	NA	NA	NA
SECALE_CEREALE_NEWGENE_30648	turquoise	1	4.93433	4.41621	4.91903	4.24862	2	5.60119	NA	NA	NA	NA	NA	NA	NA
SECALE_CEREALE_NEWGENE_30791	turquoise	1	4.63219	4.02214	4.72808	4.58569	2	5.53165	NA	NA	NA	NA	NA	NA	NA
SECALE_CEREALE_NEWGENE_31179	turquoise	1	3.95929	4.60955	5.12687	4.68257	2	4.23631	NA	NA	NA	NA	NA	NA	NA
SECALE_CEREALE_NEWGENE_31253	turquoise	1	5.08926	4.66864	4.09818	2	5.20109	3.27956	NA	NA	NA	NA	NA	NA	NA
SECALE_CEREALE_NEWGENE_31701	turquoise	1	3.59555	3.47824	4.91903	2	2	5.07447	NA	NA	NA	NA	NA	NA	NA
SECALE_CEREALE_NEWGENE_3172	turquoise	1	4.69789	4.41621	3.7416	5.05243	2	3.27956	NA	NA	NA	NA	NA	NA	NA
SECALE_CEREALE_NEWGENE_31974	turquoise	1	2	2	2	3.97028	2	5.02472	NA	NA	NA	NA	NA	NA	NA
SECALE_CEREALE_NEWGENE_32119	turquoise	1	2	2	2.95429	3.17041	4.70889	4.80656	NA	NA	NA	NA	NA	NA	NA
SECALE_CEREALE_NEWGENE_32297	turquoise	1	3.84793	5.41899	5.77166	2	2	4.47729	NA	NA	NA	NA	NA	NA	NA
SECALE_CEREALE_NEWGENE_32569	turquoise	1	7.97973	7.9177	5.58701	5.92365	5.51246	4.32119	NA	NA	NA	NA	NA	NA	NA
SECALE_CEREALE_NEWGENE_32643	turquoise	1	7.04721	5.51871	2.76826	2.70078	6.63952	3.43999	NA	NA	NA	NA	NA	NA	NA
SECALE_CEREALE_NEWGENE_32685	turquoise	1	5.27293	4.41621	4.17507	3.80798	2	4.04992	NA	NA	NA	NA	NA	NA	NA
SECALE_CEREALE_NEWGENE_33154	turquoise	1	3.95929	3.60466	4.77824	5.98191	5.79167	6.06214	NA	NA	NA	NA	NA	NA	NA
SECALE_CEREALE_NEWGENE_33483	turquoise	1	3.84793	4.34554	3.11904	2	4.97588	2	NA	NA	NA	NA	NA	NA	NA
SECALE_CEREALE_NEWGENE_34119	turquoise	1	4.69789	4.60955	3.11904	2.87487	2	2	NA	NA	NA	NA	NA	NA	NA
SECALE_CEREALE_NEWGENE_34369	turquoise	1	5.08926	4.88341	4.62221	2	3.58195	2	NA	NA	NA	NA	NA	NA	NA
SECALE_CEREALE_NEWGENE_34444	turquoise	1	7.1796	7.27661	6.16005	7.08478	3.68494	6.93994	NA	NA	NA	NA	NA	NA	NA
SECALE_CEREALE_NEWGENE_34605	turquoise	1	3.84793	3.60466	4.56621	2	2.52913	4.68372	NA	NA	NA	NA	NA	NA	NA
SECALE_CEREALE_NEWGENE_34642	turquoise	1	4.63219	4.41621	5.12687	4.18391	2	2	NA	NA	NA	NA	NA	NA	NA
SECALE_CEREALE_NEWGENE_34753	turquoise	1	5.03945	5.9344	5.66906	2	6.1387	2	NA	NA	NA	NA	NA	NA	NA
SECALE_CEREALE_NEWGENE_34982	turquoise	1	2.36611	3.33967	2.95429	5.05243	5.23543	2.36236	NA	NA	NA	NA	NA	NA	NA
SECALE_CEREALE_NEWGENE_35361	turquoise	1	2.90042	4.02214	2	3.41559	5.01594	2	NA	NA	NA	NA	NA	NA	NA
SECALE_CEREALE_NEWGENE_35689	turquoise	1	5.43584	4.78001	5.55859	7.62535	5.12986	7.08049	NA	NA	NA	NA	NA	NA	NA
SECALE_CEREALE_NEWGENE_35948	turquoise	1	5.31542	4.27123	2.76826	3.2982	2	3.71556	NA	NA	NA	NA	NA	NA	NA
SECALE_CEREALE_NEWGENE_35955	turquoise	1	5.27293	4.78001	5.61488	5.15728	3.21981	3.09904	NA	NA	NA	NA	NA	NA	NA
SECALE_CEREALE_NEWGENE_36235	turquoise	1	2	2	2	3.0302	4.31832	4.32119	NA	NA	NA	NA	NA	NA	NA
SECALE_CEREALE_NEWGENE_37006	turquoise	1	2.90042	4.27123	2.95429	3.97028	5.79167	3.09904	NA	NA	NA	NA	NA	NA	NA
SECALE_CEREALE_NEWGENE_37181	turquoise	1	4.06266	3.47824	5.93534	4.24862	2	4.40135	NA	NA	NA	NA	NA	NA	NA
SECALE_CEREALE_NEWGENE_37207	turquoise	1	3.59555	2.59485	4.31756	3.41559	6.78573	5.34156	NA	NA	NA	NA	NA	NA	NA
SECALE_CEREALE_NEWGENE_37216	turquoise	1	6.12644	6.88643	5.8441	6.72422	2.28869	6.01195	NA	NA	NA	NA	NA	NA	NA
SECALE_CEREALE_NEWGENE_37289	turquoise	1	6.77015	5.95828	2	2	5.23543	3.09904	NA	NA	NA	NA	NA	NA	NA
SECALE_CEREALE_NEWGENE_37324	turquoise	1	2	2	2.76826	3.0302	6.02551	4.40135	NA	NA	NA	NA	NA	NA	NA
SECALE_CEREALE_NEWGENE_37375	turquoise	1	4.24954	5.34846	5.00579	7.36572	4.25277	6.70745	NA	NA	NA	NA	NA	NA	NA
SECALE_CEREALE_NEWGENE_37414	turquoise	1	5.51088	4.88341	3.83934	3.97028	2.91542	2	NA	NA	NA	NA	NA	NA	NA
SECALE_CEREALE_NEWGENE_37519	turquoise	1	6.21886	4.54793	5.74669	2.87487	5.26897	3.58434	NA	NA	NA	NA	NA	NA	NA
SECALE_CEREALE_NEWGENE_37520	turquoise	1	6.69169	6.64297	6.2693	4.24862	5.39584	3.27956	NA	NA	NA	NA	NA	NA	NA
SECALE_CEREALE_NEWGENE_38236	turquoise	1	2	2	2.95429	4.53471	4.75697	4.61813	NA	NA	NA	NA	NA	NA	NA
SECALE_CEREALE_NEWGENE_38254	turquoise	1	4.87875	5.0258	4.67612	4.63494	2	4.32119	NA	NA	NA	NA	NA	NA	NA
SECALE_CEREALE_NEWGENE_39668	turquoise	1	4.06266	4.02214	3.52368	6.73556	6.35716	3.09904	NA	NA	NA	NA	NA	NA	NA
SECALE_CEREALE_NEWGENE_40000	turquoise	1	2	3.47824	2	4.31056	5.05492	5.7917	NA	NA	NA	NA	NA	NA	NA
SECALE_CEREALE_NEWGENE_4006	turquoise	1	3.10801	3.0148	3.7416	4.77334	4.4411	5.84999	NA	NA	NA	NA	NA	NA	NA
SECALE_CEREALE_NEWGENE_40294	turquoise	1	4.69789	4.02214	4.91903	3.17041	2	4.91976	NA	NA	NA	NA	NA	NA	NA
SECALE_CEREALE_NEWGENE_40306	turquoise	1	2	2	2	2	3.95601	4.68372	NA	NA	NA	NA	NA	NA	NA
SECALE_CEREALE_NEWGENE_4059	turquoise	1	2	2	3.401	5.12317	4.49878	4.80656	NA	NA	NA	NA	NA	NA	NA
SECALE_CEREALE_NEWGENE_4074	turquoise	1	2	2	2	4.68257	4.55425	2	NA	NA	NA	NA	NA	NA	NA
SECALE_CEREALE_NEWGENE_40760	turquoise	1	6.91532	6.38558	7.17636	4.42698	6.5873	3.58434	NA	NA	NA	NA	NA	NA	NA
SECALE_CEREALE_NEWGENE_40992	turquoise	1	2	2	3.7416	8.90976	6.61365	2	NA	NA	NA	NA	NA	NA	NA
SECALE_CEREALE_NEWGENE_41112	turquoise	1	2	2	2.55465	5.01572	4.31832	4.14612	NA	NA	NA	NA	NA	NA	NA
SECALE_CEREALE_NEWGENE_41179	turquoise	1	5.92169	5.07031	5.64222	6.6302	3.21981	5.34156	NA	NA	NA	NA	NA	NA	NA
SECALE_CEREALE_NEWGENE_41590	turquoise	1	2	2	2	4.18391	4.38102	3.83583	NA	NA	NA	NA	NA	NA	NA
SECALE_CEREALE_NEWGENE_4224	turquoise	1	2	2	2	5.34657	5.12986	4.04992	NA	NA	NA	NA	NA	NA	NA
SECALE_CEREALE_NEWGENE_42555	turquoise	1	3.4506	3.60466	3.93088	5.71047	5.39584	5.69958	NA	NA	NA	NA	NA	NA	NA
SECALE_CEREALE_NEWGENE_42773	turquoise	1	5.18402	5.55048	5.08763	2	3.68494	6.67557	NA	NA	NA	NA	NA	NA	NA
SECALE_CEREALE_NEWGENE_42990	turquoise	1	3.59555	5.11348	2	3.2982	5.79167	3.27956	NA	NA	NA	NA	NA	NA	NA
SECALE_CEREALE_NEWGENE_43420	turquoise	1	2	2	2	5.19061	4.03611	4.23631	NA	NA	NA	NA	NA	NA	NA
SECALE_CEREALE_NEWGENE_43476	turquoise	1	2	2	3.7416	5.05243	7.89978	4.61813	NA	NA	NA	NA	NA	NA	NA
SECALE_CEREALE_NEWGENE_43482	turquoise	1	5.13742	4.19288	4.09818	3.89141	2	2	NA	NA	NA	NA	NA	NA	NA
SECALE_CEREALE_NEWGENE_43675	turquoise	1	3.4506	4.41621	7.74165	7.39461	5.16591	7.69556	NA	NA	NA	NA	NA	NA	NA
SECALE_CEREALE_NEWGENE_43710	turquoise	1	6.12644	5.27431	4.91903	2	4.70889	2.65174	NA	NA	NA	NA	NA	NA	NA
SECALE_CEREALE_NEWGENE_43815	turquoise	1	5.97566	5.55048	2	2	4.80349	3.43999	NA	NA	NA	NA	NA	NA	NA
SECALE_CEREALE_NEWGENE_43927	turquoise	1	2	2	2	2	5.6461	2	NA	NA	NA	NA	NA	NA	NA
SECALE_CEREALE_NEWGENE_44031	turquoise	1	4.33462	2.82005	6.78072	6.50334	6.37267	6.22519	NA	NA	NA	NA	NA	NA	NA
SECALE_CEREALE_NEWGENE_44059	turquoise	1	6.50241	5.83472	2	2	6.35716	2	NA	NA	NA	NA	NA	NA	NA
SECALE_CEREALE_NEWGENE_44083	turquoise	1	2	2	2	5.25503	5.3338	4.14612	NA	NA	NA	NA	NA	NA	NA
SECALE_CEREALE_NEWGENE_44324	turquoise	1	4.82095	4.41621	4.01695	2	4.31832	2	NA	NA	NA	NA	NA	NA	NA
SECALE_CEREALE_NEWGENE_44427	turquoise	1	3.95929	4.34554	4.50795	6.30461	5.8371	2.89266	NA	NA	NA	NA	NA	NA	NA
SECALE_CEREALE_NEWGENE_44447	turquoise	1	5.86561	6.48756	6.2693	5.53996	5.12986	3.43999	NA	NA	NA	NA	NA	NA	NA
SECALE_CEREALE_NEWGENE_44696	turquoise	1	4.24954	2.59485	2	4.24862	2	5.76164	NA	NA	NA	NA	NA	NA	NA
SECALE_CEREALE_NEWGENE_44749	turquoise	1	2	3.47824	4.96306	3.89141	5.39584	3.94685	NA	NA	NA	NA	NA	NA	NA
SECALE_CEREALE_NEWGENE_44871	turquoise	1	6.53872	6.45436	6.97603	5.66377	2	6.79908	NA	NA	NA	NA	NA	NA	NA
SECALE_CEREALE_NEWGENE_4506	turquoise	1	7.19105	7.11606	4.56621	5.12317	4.49878	2.89266	NA	NA	NA	NA	NA	NA	NA
SECALE_CEREALE_NEWGENE_45291	turquoise	1	6.73928	6.42038	6.78072	4.36994	4.25277	6.72313	NA	NA	NA	NA	NA	NA	NA
SECALE_CEREALE_NEWGENE_45313	turquoise	1	6.4839	6.71482	6.56909	6.43547	3.21981	6.75399	NA	NA	NA	NA	NA	NA	NA
SECALE_CEREALE_NEWGENE_45353	turquoise	1	6.15011	5.38416	3.7416	6.86503	9.26542	5.82114	NA	NA	NA	NA	NA	NA	NA
SECALE_CEREALE_NEWGENE_45442	turquoise	1	2	2	2.55465	5.15728	4.03611	4.9732	NA	NA	NA	NA	NA	NA	NA
SECALE_CEREALE_NEWGENE_45525	turquoise	1	2	3.0148	2.55465	5.4873	3.68494	2	NA	NA	NA	NA	NA	NA	NA
SECALE_CEREALE_NEWGENE_45576	turquoise	1	5.3968	6.33176	5.55859	3.52413	6.83134	4.80656	NA	NA	NA	NA	NA	NA	NA
SECALE_CEREALE_NEWGENE_45651	turquoise	1	2	3.18636	2	2	4.89226	2	NA	NA	NA	NA	NA	NA	NA
SECALE_CEREALE_NEWGENE_45665	turquoise	1	2	2	2	4.85874	3.35089	4.04992	NA	NA	NA	NA	NA	NA	NA
SECALE_CEREALE_NEWGENE_45674	turquoise	1	5.61658	4.54793	5.61488	2.70078	3.68494	6.01195	NA	NA	NA	NA	NA	NA	NA
SECALE_CEREALE_NEWGENE_45706	turquoise	1	4.33462	4.19288	5.16507	7.22807	7.1431	6.15755	NA	NA	NA	NA	NA	NA	NA
SECALE_CEREALE_NEWGENE_45794	turquoise	1	2	2.32787	4.17507	4.11615	2	4.61813	NA	NA	NA	NA	NA	NA	NA
SECALE_CEREALE_NEWGENE_45935	turquoise	1	6.02769	5.72765	6.2338	6.01949	2	5.42062	NA	NA	NA	NA	NA	NA	NA
SECALE_CEREALE_NEWGENE_46128	turquoise	1	2	2	2	2	5.12986	5.1691	NA	NA	NA	NA	NA	NA	NA
SECALE_CEREALE_NEWGENE_46157	turquoise	1	3.10801	4.11004	4.87361	5.7557	6.26042	6.11064	NA	NA	NA	NA	NA	NA	NA
SECALE_CEREALE_NEWGENE_46596	turquoise	1	2	2	2	2	4.84855	2	NA	NA	NA	NA	NA	NA	NA
SECALE_CEREALE_NEWGENE_46722	turquoise	1	4.69789	4.48357	5.5296	3.2982	4.11201	2	NA	NA	NA	NA	NA	NA	NA
SECALE_CEREALE_NEWGENE_47069	turquoise	1	2	2	2.30382	2.50276	3.58195	4.91976	NA	NA	NA	NA	NA	NA	NA
SECALE_CEREALE_NEWGENE_47151	turquoise	1	2	3.0148	2	4.36994	4.49878	2.65174	NA	NA	NA	NA	NA	NA	NA
SECALE_CEREALE_NEWGENE_47181	turquoise	1	3.10801	2	2	2	4.70889	4.9732	NA	NA	NA	NA	NA	NA	NA
SECALE_CEREALE_NEWGENE_47240	turquoise	1	3.10801	2	4.87361	5.25503	4.70889	5.1691	NA	NA	NA	NA	NA	NA	NA
SECALE_CEREALE_NEWGENE_47265	turquoise	1	4.63219	4.41621	2	2.70078	3.07563	2	NA	NA	NA	NA	NA	NA	NA
SECALE_CEREALE_NEWGENE_47287	turquoise	1	2.65786	4.19288	4.31756	5.19061	6.17454	4.91976	NA	NA	NA	NA	NA	NA	NA
SECALE_CEREALE_NEWGENE_47450	turquoise	1	5.5822	5.48623	5.64222	5.12317	3.07563	3.27956	NA	NA	NA	NA	NA	NA	NA
SECALE_CEREALE_NEWGENE_47542	turquoise	1	6.00191	5.75517	5.50002	3.52413	3.87119	4.04992	NA	NA	NA	NA	NA	NA	NA
SECALE_CEREALE_NEWGENE_47702	turquoise	1	5.03945	4.88341	4.72808	5.51387	2.28869	4.54943	NA	NA	NA	NA	NA	NA	NA
SECALE_CEREALE_NEWGENE_47891	turquoise	1	5.18402	5.88542	2	2.50276	4.25277	3.43999	NA	NA	NA	NA	NA	NA	NA
SECALE_CEREALE_NEWGENE_47932	turquoise	1	4.49106	3.18636	5.72127	5.40452	4.4411	6.203	NA	NA	NA	NA	NA	NA	NA
SECALE_CEREALE_NEWGENE_48678	turquoise	1	2	2.59485	2.30382	4.77334	3.95601	5.38163	NA	NA	NA	NA	NA	NA	NA
SECALE_CEREALE_NEWGENE_48849	turquoise	1	3.4506	2	3.11904	4.93936	4.84855	5.07447	NA	NA	NA	NA	NA	NA	NA
SECALE_CEREALE_NEWGENE_49091	turquoise	1	2	2	2	3.71943	4.38102	4.04992	NA	NA	NA	NA	NA	NA	NA
SECALE_CEREALE_NEWGENE_49372	turquoise	1	2.65786	2	2	4.81667	2.73516	5.66752	NA	NA	NA	NA	NA	NA	NA
SECALE_CEREALE_NEWGENE_4963	turquoise	1	5.5822	5.1554	5.64222	5.31669	2.91542	3.43999	NA	NA	NA	NA	NA	NA	NA
SECALE_CEREALE_NEWGENE_49860	turquoise	1	3.59555	3.82845	5.04729	3.0302	2	2	NA	NA	NA	NA	NA	NA	NA
SECALE_CEREALE_NEWGENE_50418	turquoise	1	3.59555	2	2	2.27317	4.25277	5.12256	NA	NA	NA	NA	NA	NA	NA
SECALE_CEREALE_NEWGENE_50548	turquoise	1	4.56335	4.02214	4.09818	3.0302	5.9654	2	NA	NA	NA	NA	NA	NA	NA
SECALE_CEREALE_NEWGENE_51080	turquoise	1	4.56335	5.07031	6.74333	7.38024	6.73862	6.15755	NA	NA	NA	NA	NA	NA	NA
SECALE_CEREALE_NEWGENE_51227	turquoise	1	5.61658	5.34846	3.63675	3.89141	3.58195	2	NA	NA	NA	NA	NA	NA	NA
SECALE_CEREALE_NEWGENE_51404	turquoise	1	2	3.33967	3.93088	4.36994	5.42589	4.04992	NA	NA	NA	NA	NA	NA	NA
SECALE_CEREALE_NEWGENE_51721	turquoise	1	4.56335	5.23575	4.50795	2.87487	3.35089	2	NA	NA	NA	NA	NA	NA	NA
SECALE_CEREALE_NEWGENE_5176	turquoise	1	5.47384	5.1554	6.66552	5.59077	2	5.07447	NA	NA	NA	NA	NA	NA	NA
SECALE_CEREALE_NEWGENE_51788	turquoise	1	3.84793	2.82005	3.11904	3.2982	4.49878	5.82114	NA	NA	NA	NA	NA	NA	NA
SECALE_CEREALE_NEWGENE_51861	turquoise	1	2	2	4.09818	4.63494	3.68494	3.58434	NA	NA	NA	NA	NA	NA	NA
SECALE_CEREALE_NEWGENE_51878	turquoise	1	4.33462	3.92855	3.93088	6.73556	6.66494	3.83583	NA	NA	NA	NA	NA	NA	NA
SECALE_CEREALE_NEWGENE_52383	turquoise	1	5.18402	6.1152	5.20229	4.42698	5.16591	2.89266	NA	NA	NA	NA	NA	NA	NA
SECALE_CEREALE_NEWGENE_52554	turquoise	1	3.4506	4.78001	4.38386	5.7778	6.02551	6.44915	NA	NA	NA	NA	NA	NA	NA
SECALE_CEREALE_NEWGENE_52578	turquoise	1	4.41496	4.34554	4.44724	2	4.25277	2	NA	NA	NA	NA	NA	NA	NA
SECALE_CEREALE_NEWGENE_52673	turquoise	1	4.93433	3.60466	2	3.52413	2	3.83583	NA	NA	NA	NA	NA	NA	NA
SECALE_CEREALE_NEWGENE_52688	turquoise	1	2	2	2	2	4.4411	5.07447	NA	NA	NA	NA	NA	NA	NA
SECALE_CEREALE_NEWGENE_52715	turquoise	1	2	2	2	2.87487	6.83134	2.89266	NA	NA	NA	NA	NA	NA	NA
SECALE_CEREALE_NEWGENE_52716	turquoise	1	3.84793	2.59485	2	4.11615	6.47682	2	NA	NA	NA	NA	NA	NA	NA
SECALE_CEREALE_NEWGENE_52719	turquoise	1	3.95929	3.0148	2	5.43264	8.18537	3.43999	NA	NA	NA	NA	NA	NA	NA
SECALE_CEREALE_NEWGENE_53099	turquoise	1	5.68299	4.83264	4.62221	3.62508	3.35089	2	NA	NA	NA	NA	NA	NA	NA
SECALE_CEREALE_NEWGENE_53540	turquoise	1	5.80727	6.36786	4.01695	3.52413	5.76841	2.36236	NA	NA	NA	NA	NA	NA	NA
SECALE_CEREALE_NEWGENE_53617	turquoise	1	2	2.82005	3.63675	6.12667	5.51246	4.14612	NA	NA	NA	NA	NA	NA	NA
SECALE_CEREALE_NEWGENE_53650	turquoise	1	2	3.18636	4.62221	4.04506	5.20109	3.09904	NA	NA	NA	NA	NA	NA	NA
SECALE_CEREALE_NEWGENE_53676	turquoise	1	2	2	4.44724	3.62508	2	3.94685	NA	NA	NA	NA	NA	NA	NA
SECALE_CEREALE_NEWGENE_53729	turquoise	1	2	2.59485	2.55465	2.70078	5.01594	5.38163	NA	NA	NA	NA	NA	NA	NA
SECALE_CEREALE_NEWGENE_53964	turquoise	1	2.65786	2.59485	2.30382	3.89141	5.8371	2.65174	NA	NA	NA	NA	NA	NA	NA
SECALE_CEREALE_NEWGENE_53965	turquoise	1	2.65786	2	2.30382	3.0302	5.39584	2.89266	NA	NA	NA	NA	NA	NA	NA
SECALE_CEREALE_NEWGENE_53977	turquoise	1	5.61658	4.83264	5.00579	5.12317	2	4.14612	NA	NA	NA	NA	NA	NA	NA
SECALE_CEREALE_NEWGENE_54095	turquoise	1	2	2.32787	2	4.53471	4.70889	2.65174	NA	NA	NA	NA	NA	NA	NA
SECALE_CEREALE_NEWGENE_54347	turquoise	1	4.49106	4.78001	4.96306	4.58569	2.73516	2	NA	NA	NA	NA	NA	NA	NA
SECALE_CEREALE_NEWGENE_6628	turquoise	1	4.06266	4.27123	2.95429	4.72867	2.73516	5.93325	NA	NA	NA	NA	NA	NA	NA
SECALE_CEREALE_NEWGENE_6696	turquoise	1	6.21886	4.83264	5.34224	4.85874	2.73516	3.58434	NA	NA	NA	NA	NA	NA	NA
SECALE_CEREALE_NEWGENE_6888	turquoise	1	3.4506	2.82005	3.11904	3.62508	6.10195	4.23631	NA	NA	NA	NA	NA	NA	NA
SECALE_CEREALE_NEWGENE_6893	turquoise	1	2	2	2	4.72867	3.35089	5.34156	NA	NA	NA	NA	NA	NA	NA
SECALE_CEREALE_NEWGENE_6902	turquoise	1	2	2	2	5.73326	4.38102	4.80656	NA	NA	NA	NA	NA	NA	NA
SECALE_CEREALE_NEWGENE_6945	turquoise	1	2	2	2	6.12667	4.80349	2	NA	NA	NA	NA	NA	NA	NA
SECALE_CEREALE_NEWGENE_7952	turquoise	1	2	2	2	2	6.02551	4.9732	NA	NA	NA	NA	NA	NA	NA
SECALE_CEREALE_NEWGENE_8095	turquoise	1	2	2	2.55465	2	4.31832	4.47729	NA	NA	NA	NA	NA	NA	NA
SECALE_CEREALE_NEWGENE_8421	turquoise	1	2	2	2	2	4.31832	4.14612	NA	NA	NA	NA	NA	NA	NA
SECALE_CEREALE_NEWGENE_8447	turquoise	1	4.69789	4.34554	2	2	3.07563	2.89266	NA	NA	NA	NA	NA	NA	NA
SECALE_CEREALE_NEWGENE_8597	turquoise	1	3.28945	2	3.2669	4.24862	4.84855	2.36236	NA	NA	NA	NA	NA	NA	NA
SECALE_CEREALE_NEWGENE_8613	turquoise	1	7.24699	6.15707	7.07967	4.63494	4.31832	6.54049	NA	NA	NA	NA	NA	NA	NA
SECALE_CEREALE_NEWGENE_8626	turquoise	1	3.28945	4.34554	2.95429	2.50276	5.42589	2.89266	NA	NA	NA	NA	NA	NA	NA
SECALE_CEREALE_NEWGENE_9173	turquoise	1	2	3.18636	2.95429	4.24862	5.36516	6.03726	NA	NA	NA	NA	NA	NA	NA
SECALE_CEREALE_NEWGENE_9391	turquoise	1	3.10801	2	3.11904	4.85874	2	3.83583	NA	NA	NA	NA	NA	NA	NA
SECALE_CEREALE_NEWGENE_9493	turquoise	1	4.87875	4.60955	5.20229	2	3.68494	4.80656	NA	NA	NA	NA	NA	NA	NA
SECALE_CEREALE_NEWGENE_9914	turquoise	1	2	3.18636	5.79621	5.53996	4.84855	4.61813	NA	NA	NA	NA	NA	NA	NA
SECCE1RV1G0000080	turquoise	1	2	3.0148	2	4.48185	2	5.98619	1R	636029	52.91	3544	2484	2484	11
SECCE1RV1G0001090	turquoise	1	8.70219	7.98899	8.88798	6.34956	7.23931	9.62739	1R	4017381	47.4	2523	2523	2523	1
SECCE1RV1G0001230	turquoise	1	2.36611	2.59485	2	5.19061	4.4411	4.80656	1R	4301155	46.25	2523	2523	2523	1
SECCE1RV1G0002710	turquoise	1	6.78534	7.93586	6.12171	5.31669	5.79167	4.86427	1R	10022137	63.61	294	294	294	1
SECCE1RV1G0002810	turquoise	1	2	2	2	2	4.80349	2	1R	10721387	45.63	789	441	441	3
SECCE1RV1G0003480	turquoise	1	2	2	2	3.2982	5.48418	2	1R	13962491	61.03	1147	1056	1056	2
SECCE1RV1G0003530	turquoise	1	2	2	2	2	4.31832	4.68372	1R	14601967	43.5	1777	1098	1098	3
SECCE1RV1G0005690	turquoise	1	3.95929	3.47824	3.52368	2	5.74476	3.09904	1R	27304363	43.58	1698	654	654	8
SECCE1RV1G0005790	turquoise	1	3.72725	4.93245	2	2	3.35089	2	1R	28278237	65.93	1400	1320	1320	3
SECCE1RV1G0007520	turquoise	1	4.06266	3.72089	4.24808	2.87487	5.12986	2	1R	40648845	64.76	630	507	507	2
SECCE1RV1G0013010	turquoise	1	5.22916	4.41621	2	2	5.05492	2	1R	100039937	63.75	1429	1317	1317	2
SECCE1RV1G0013030	turquoise	1	5.35668	5.55048	3.11904	2	3.47104	4.23631	1R	100085179	63.4	1470	1317	1317	2
SECCE1RV1G0014930	turquoise	1	2	2	2	5.9037	5.72072	4.80656	1R	118664447	47.47	4127	1560	1560	4
SECCE1RV1G0015840	turquoise	1	3.28945	3.18636	4.50795	2.70078	5.94479	4.32119	1R	130494799	62.91	1286	1089	1089	3
SECCE1RV1G0016040	turquoise	1	3.4506	2	2.95429	3.52413	5.54019	3.27956	1R	134065273	45.27	2430	2430	2430	1
SECCE1RV1G0017200	turquoise	1	3.95929	5.453	4.24808	4.53471	2.73516	2.36236	1R	149311673	59.87	1393	657	657	3
SECCE1RV1G0019350	turquoise	1	3.28945	2	3.93088	4.42698	4.65916	5.45859	1R	233258476	64.06	1547	1440	1440	2
SECCE1RV1G0023100	turquoise	1	7.26877	6.9943	6.19739	5.61552	5.81457	3.94685	1R	293453429	42.77	11362	1851	1851	10
SECCE1RV1G0024050	turquoise	1	2	4.27123	3.401	8.44105	6.46239	4.23631	1R	318464240	45.48	4919	1860	1860	10
SECCE1RV1G0027690	turquoise	1	3.95929	3.82845	3.52368	4.72867	6.00575	6.44915	1R	387049418	67.55	795	795	795	1
SECCE1RV1G0032050	turquoise	1	5.83673	7.53661	7.75424	8.35548	10.0729	9.64396	1R	450058354	61.54	988	816	816	3
SECCE1RV1G0032070	turquoise	1	2	2	2	4.81667	4.60766	2	1R	450400152	55.71	1244	831	831	4
SECCE1RV1G0032100	turquoise	1	5.27293	6.36786	5.8441	7.02137	8.38976	7.59688	1R	450760412	57.91	1309	795	795	4
SECCE1RV1G0032570	turquoise	1	2	2	4.62221	2.70078	5.48418	3.09904	1R	456997667	59.06	1302	726	726	2
SECCE1RV1G0032890	turquoise	1	5.43584	6.97102	5.27396	4.31056	5.54019	3.83583	1R	460628568	69.75	1620	1620	1620	1
SECCE1RV1G0033060	turquoise	1	5.43584	5.86029	5.5296	3.2982	4.65916	3.09904	1R	462283877	50.29	2273	870	870	2
SECCE1RV1G0034170	turquoise	1	6.15011	6.27584	5.16507	2.50276	4.4411	7.14011	1R	477519469	53.11	2640	2640	2640	1
SECCE1RV1G0035650	turquoise	1	9.08336	8.94509	8.81477	9.17829	2	10.0705	1R	500271836	42.32	1335	1305	1305	2
SECCE1RV1G0036620	turquoise	1	4.56335	3.82845	4.01695	5.12317	2	4.91976	1R	510989885	46.98	1590	1023	1023	6
SECCE1RV1G0037330	turquoise	1	8.95823	9.27956	7.72256	6.19395	6.50524	6.22519	1R	521331737	69.64	1077	1077	1077	1
SECCE1RV1G0037340	turquoise	1	8.10611	8.51294	7.24038	6.54258	5.54019	6.50464	1R	521435972	69.28	1071	1071	1071	1
SECCE1RV1G0039960	turquoise	1	5.3968	4.34554	4.62221	3.17041	2.52913	2.89266	1R	555227964	70.25	1980	1980	1980	1
SECCE1RV1G0041060	turquoise	1	5.13742	5.83472	4.44724	4.31056	2.52913	2	1R	568405032	46.77	5131	1512	1512	4
SECCE1RV1G0041520	turquoise	1	2	2	2	2	6.929	2.89266	1R	572009974	42.38	3110	1374	1374	7
SECCE1RV1G0046150	turquoise	1	3.28945	2.82005	2.55465	5.25503	6.54685	3.71556	1R	614629376	56.83	1515	1515	1515	1
SECCE1RV1G0047150	turquoise	1	3.84793	2.32787	4.44724	5.22318	5.09288	4.80656	1R	621798132	52	600	600	600	1
SECCE1RV1G0048850	turquoise	1	5.43584	6.29472	3.83934	2	2	2	1R	637648372	42.13	4845	2862	2862	19
SECCE1RV1G0049950	turquoise	1	3.72725	4.48357	4.77824	7.33625	8.50333	9.31455	1R	643804497	43.3	2469	1053	1053	9
SECCE1RV1G0050990	turquoise	1	2	2.82005	2	3.52413	6.41823	2	1R	650851966	58.93	375	375	375	1
SECCE1RV1G0053590	turquoise	1	2	2.32787	2	4.18391	5.01594	3.94685	1R	670365502	69.39	294	294	294	1
SECCE1RV1G0055210	turquoise	1	4.98784	4.97988	4.44724	5.15728	8.45679	3.09904	1R	678556134	57.49	3164	2145	2145	4
SECCE1RV1G0057190	turquoise	1	3.10801	2	2	4.04506	4.97588	2	1R	692601671	65.02	1338	1308	1308	2
SECCE1RV1G0057530	turquoise	1	4.93433	4.34554	4.67612	2.87487	3.58195	2	1R	693886735	50.83	1627	468	468	3
SECCE1RV1G0057760	turquoise	1	3.10801	3.33967	4.24808	5.51387	5.90268	5.45859	1R	694927929	62.93	1179	957	957	2
SECCE1RV1G0059810	turquoise	1	4.06266	6.15707	2	3.80798	4.55425	2	1R	707862598	76.39	504	504	504	1
SECCE1RV1G0061410	turquoise	1	2	2.82005	2.95429	3.0302	6.4911	3.27956	1R	715480370	63.13	1611	1611	1611	1
SECCE1RV1G0062390	turquoise	1	8.02523	8.60658	8.80875	5.56559	5.72072	8.56023	1R	719474720	45.78	3997	3834	3834	2
SECCE1RV1G0063000	turquoise	1	2	2.59485	2.76826	4.11615	5.62034	5.30034	1R	722126165	51.9	2000	843	843	5
SECCE1RV1G0063230	turquoise	1	2.90042	2	2	5.7778	4.84855	2	1R	723731738	47.56	1167	567	567	3
SECCE2RV1G0064810	turquoise	1	7.35276	7.33249	5.72127	3.0302	2.73516	2.65174	2R	5139419	64.3	1496	1395	1395	2
SECCE2RV1G0064820	turquoise	1	4.15913	4.60955	3.83934	2	2	3.27956	2R	5143191	63.81	1531	1374	1374	2
SECCE2RV1G0066440	turquoise	1	2	2	2	2	5.42589	2	2R	14332683	64.5	724	633	633	2
SECCE2RV1G0066450	turquoise	1	2	2	2	2	6.4331	2	2R	14376202	71.48	540	540	540	1
SECCE2RV1G0066480	turquoise	1	2	2	2	2	6.73862	2	2R	14450956	71.48	540	540	540	1
SECCE2RV1G0066550	turquoise	1	3.95929	4.34554	5.04729	4.77334	8.02775	4.32119	2R	14589178	65.4	708	633	633	2
SECCE2RV1G0066560	turquoise	1	2.65786	2	3.83934	2.50276	6.99061	3.09904	2R	14660766	65.17	715	639	639	2
SECCE2RV1G0066590	turquoise	1	2	5.19613	2.30382	4.31056	8.65056	3.27956	2R	14735115	68.87	636	636	636	1
SECCE2RV1G0066620	turquoise	1	2	4.54793	2	3.71943	8.06642	3.27956	2R	14766772	69.18	636	636	636	1
SECCE2RV1G0066660	turquoise	1	2	3.60466	2	3.17041	7.39172	2	2R	14976546	66.18	748	642	642	2
SECCE2RV1G0068880	turquoise	1	5.65017	5.95828	5.77166	7.14551	8.06164	8.7444	2R	25516988	50.52	1726	804	804	4
SECCE2RV1G0073300	turquoise	1	5.86561	4.60955	5.64222	4.81667	8.61514	5.73095	2R	67070921	57.81	1159	945	945	3
SECCE2RV1G0073310	turquoise	1	6.94268	3.92855	2	4.72867	8.60861	4.54943	2R	67076306	56.65	1294	939	939	3
SECCE2RV1G0077740	turquoise	1	8.13604	7.32333	7.92537	7.19561	5.54019	5.56684	2R	101708858	40.64	3693	1644	1644	7
SECCE2RV1G0078720	turquoise	1	5.71507	5.41899	6.40319	3.62508	3.58195	5.84999	2R	111414754	53.7	2430	2430	2430	1
SECCE2RV1G0082210	turquoise	1	4.69789	3.0148	5.34224	4.81667	2	4.80656	2R	148414714	48.57	1711	1617	1617	2
SECCE2RV1G0084180	turquoise	1	4.15913	5.11348	4.24808	3.0302	6.2934	3.09904	2R	173105985	62.68	903	903	903	1
SECCE2RV1G0085670	turquoise	1	2	2	2	3.80798	4.31832	2	2R	195175627	64.73	2387	2049	2049	4
SECCE2RV1G0087370	turquoise	1	3.95929	5.34846	4.38386	6.07408	5.6714	3.09904	2R	224577201	68.46	1005	1005	1005	1
SECCE2RV1G0088650	turquoise	1	5.43584	4.93245	2.55465	3.52413	2	4.74645	2R	246939241	42.8	3958	2643	2643	3
SECCE2RV1G0089070	turquoise	1	3.10801	2	4.24808	4.72867	4.84855	4.14612	2R	252679043	52.86	1171	540	540	3
SECCE2RV1G0089600	turquoise	1	2	4.41621	4.17507	5.63985	6.84253	4.68372	2R	258453411	62.22	2041	1713	1713	4
SECCE2RV1G0089630	turquoise	1	3.4506	2.59485	3.11904	5.08824	7.64902	3.27956	2R	258920669	61.11	1332	1332	1332	1
SECCE2RV1G0091590	turquoise	1	4.69789	4.19288	5.00579	4.24862	2	5.07447	2R	326169740	45.63	2038	651	651	5
SECCE2RV1G0097160	turquoise	1	6.21886	6.17756	6.17884	3.97028	2	3.58434	2R	453520571	65.4	552	552	552	1
SECCE2RV1G0097690	turquoise	1	4.63219	3.82845	5.58701	5.61552	5.3338	7.0435	2R	466809456	52.38	2205	2205	2205	1
SECCE2RV1G0097980	turquoise	1	2	2	3.401	2	5.30175	2	2R	473217578	66.77	975	975	975	1
SECCE2RV1G0100420	turquoise	1	3.4506	3.0148	2	4.31056	5.81457	5.49558	2R	540945103	59.88	1448	1050	1050	3
SECCE2RV1G0102960	turquoise	1	2	2.82005	3.63675	4.42698	3.58195	5.34156	2R	585557024	47.01	2655	2478	2478	2
SECCE2RV1G0103640	turquoise	1	3.95929	3.47824	4.24808	5.22318	6.70225	5.34156	2R	593029374	42.4	10472	4500	4500	7
SECCE2RV1G0106330	turquoise	1	3.10801	2.82005	2	4.58569	3.07563	5.2579	2R	634873343	58.18	550	324	324	3
SECCE2RV1G0106680	turquoise	1	4.49106	4.97988	4.91903	6.28932	7.1249	7.0435	2R	638274155	55.87	843	561	561	3
SECCE2RV1G0107020	turquoise	1	2	2	2	2	4.70889	2	2R	641951847	68.36	768	768	768	1
SECCE2RV1G0107740	turquoise	1	4.87875	4.60955	3.52368	5.01572	6.76236	4.04992	2R	654068615	67.8	1624	1545	1545	2
SECCE2RV1G0107780	turquoise	1	2.65786	3.92855	2.55465	4.89961	4.03611	2	2R	654483738	64.25	2375	1722	1722	4
SECCE2RV1G0108200	turquoise	1	2.65786	2	2	4.36994	4.84855	2	2R	659225753	44.89	3406	957	957	3
SECCE2RV1G0108460	turquoise	1	4.49106	6.21768	5.66906	8.80069	9.12823	6.06214	2R	664264812	68.74	1945	1692	1692	4
SECCE2RV1G0109740	turquoise	1	3.95929	4.41621	4.01695	5.71047	7.36095	4.9732	2R	680206174	65.93	1365	990	990	4
SECCE2RV1G0110430	turquoise	1	2	2.32787	3.401	4.42698	5.59412	4.74645	2R	689799357	67.19	1344	1344	1344	1
SECCE2RV1G0111100	turquoise	1	2	2	2	4.63494	5.45533	2	2R	697741434	50.21	2139	732	732	6
SECCE2RV1G0113430	turquoise	1	2	2	2	7.11112	5.12986	2	2R	722411291	39.89	4603	1860	1860	10
SECCE2RV1G0113440	turquoise	1	2.65786	2	2	3.17041	4.89226	2	2R	722552606	42.06	4962	1860	1860	10
SECCE2RV1G0114020	turquoise	1	5.35668	4.60955	4.50795	3.41559	2	3.09904	2R	728567183	58.48	1775	1335	1335	6
SECCE2RV1G0114810	turquoise	1	7.16805	8.03462	3.2669	2	4.38102	4.40135	2R	739557504	57.07	1875	1050	1050	4
SECCE2RV1G0116380	turquoise	1	2.65786	2	2.55465	2.50276	6.1387	2	2R	763597594	70.61	1599	1599	1599	1
SECCE2RV1G0117370	turquoise	1	3.10801	2	2	3.71943	4.97588	3.09904	2R	772218217	38.82	1852	1755	1755	2
SECCE2RV1G0117850	turquoise	1	4.15913	4.60955	3.93088	2.87487	5.09288	2	2R	777628234	64.54	970	858	858	2
SECCE2RV1G0117960	turquoise	1	2	2	2	4.72867	6.10195	5.21419	2R	778273964	47.88	353	192	192	2
SECCE2RV1G0120790	turquoise	1	2	2.32787	2.95429	5.22318	2	4.14612	2R	801760420	45.82	3280	1149	1149	11
SECCE2RV1G0122060	turquoise	1	2	2	2.55465	4.97805	4.4411	2.36236	2R	812984218	64.56	237	237	237	1
SECCE2RV1G0125380	turquoise	1	2	3.18636	2	5.31669	5.62034	2	2R	840383371	61.19	469	348	348	2
SECCE2RV1G0126090	turquoise	1	6.12644	6.95923	6.95438	4.68257	4.93467	3.71556	2R	844689425	61.35	621	621	621	1
SECCE2RV1G0126480	turquoise	1	3.72725	2	4.50795	4.68257	4.25277	5.90603	2R	846575272	38.16	1908	1053	1053	5
SECCE2RV1G0126790	turquoise	1	4.41496	5.69959	4.96306	7.86092	7.25613	5.98619	2R	848739200	48.4	2973	876	876	8
SECCE2RV1G0128740	turquoise	1	2	3.33967	2	3.52413	4.70889	4.9732	2R	864550994	62.03	719	681	681	2
SECCE2RV1G0129030	turquoise	1	4.24954	2	2	3.17041	7.23931	2	2R	866261433	60.4	1654	1521	1521	2
SECCE2RV1G0131480	turquoise	1	2	2	2	5.01572	4.97588	2	2R	884848719	37.68	4286	1311	1311	12
SECCE2RV1G0131680	turquoise	1	7.20241	6.82282	6.41909	4.18391	5.81457	7.57975	2R	886297552	56.05	339	339	339	1
SECCE2RV1G0132250	turquoise	1	12.6726	13.4199	12.0988	11.5467	9.53208	10.7079	2R	888765755	57.96	3851	2646	2646	7
SECCE2RV1G0133660	turquoise	1	4.15913	4.97988	4.24808	3.80798	2	2.65174	2R	898057311	64.52	1302	1302	1302	1
SECCE2RV1G0133950	turquoise	1	2	2	2	2	6.02551	2	2R	898956552	58.19	653	417	417	3
SECCE2RV1G0139020	turquoise	1	2.65786	2.32787	2.55465	3.52413	4.97588	4.61813	2R	925070234	54.97	1146	1146	1146	1
SECCE2RV1G0139350	turquoise	1	4.98784	6.38558	4.56621	4.77334	2	2.65174	2R	926589739	73.28	1482	1482	1482	1
SECCE2RV1G0141420	turquoise	1	2	2	2	4.81667	4.18411	3.09904	2R	935679568	45.24	4142	1389	1389	3
SECCE2RV1G0142080	turquoise	1	2.90042	2	2	4.24862	6.79727	3.94685	2R	938384560	60.14	2614	2142	2142	4
SECCE3RV1G0143610	turquoise	1	2	3.33967	3.52368	2.50276	5.30175	2.65174	3R	1123172	48.4	5172	1350	1350	2
SECCE3RV1G0144020	turquoise	1	2	2	2	4.68257	3.68494	2	3R	3006406	41.02	6100	1491	1491	10
SECCE3RV1G0146110	turquoise	1	2	2	2	5.08824	6.68992	2.36236	3R	10266885	41.15	8376	1920	1920	7
SECCE3RV1G0146170	turquoise	1	2	2	2	4.93936	5.05492	2	3R	10555574	40.44	8530	1920	1920	7
SECCE3RV1G0149470	turquoise	1	2.36611	3.18636	2.55465	4.24862	4.84855	2	3R	25280573	69.28	1071	1071	1071	1
SECCE3RV1G0151090	turquoise	1	3.59555	4.11004	4.56621	4.58569	2.52913	2	3R	36549621	68.38	1496	1431	1431	2
SECCE3RV1G0151620	turquoise	1	3.28945	2	3.83934	4.11615	6.02551	3.94685	3R	40352055	47.18	5737	1164	1164	5
SECCE3RV1G0152440	turquoise	1	2.65786	2	2	3.0302	8.80717	5.82114	3R	47442393	66.17	999	999	999	1
SECCE3RV1G0152450	turquoise	1	2	2	2	2	7.70523	3.09904	3R	47462840	65.16	996	996	996	1
SECCE3RV1G0152730	turquoise	1	3.28945	3.72089	3.401	2	4.93467	2	3R	49930351	64.28	2917	2325	2325	6
SECCE3RV1G0153290	turquoise	1	3.10801	3.72089	4.38386	5.59077	6.12044	3.43999	3R	53034611	49.09	2088	1548	1548	3
SECCE3RV1G0153340	turquoise	1	2	2.59485	3.2669	4.85874	4.93467	4.23631	3R	53162278	45.81	465	465	465	1
SECCE3RV1G0153420	turquoise	1	2	2	3.2669	3.52413	5.30175	2	3R	53520681	49.7	3209	1539	1539	3
SECCE3RV1G0156800	turquoise	1	5.51088	4.7254	5.61488	5.46023	2	2.36236	3R	75781349	49.54	1829	1617	1617	2
SECCE3RV1G0157020	turquoise	1	2	2	4.09818	3.97028	4.31832	5.42062	3R	78557298	50.5	2311	912	912	2
SECCE3RV1G0158750	turquoise	1	5.13742	4.78001	7.29308	6.66618	5.79167	7.27389	3R	90792702	48.79	2642	2505	2505	2
SECCE3RV1G0159000	turquoise	1	5.43584	6.23733	6.25166	7.58833	8.25816	5.87828	3R	93574926	60.19	216	216	216	1
SECCE3RV1G0161740	turquoise	1	8.13604	7.00581	7.02878	3.71943	6.65229	4.32119	3R	121563303	66.6	1620	1620	1620	1
SECCE3RV1G0164260	turquoise	1	2	2	2	2	5.01594	2	3R	160922465	67.58	839	741	741	2
SECCE3RV1G0164320	turquoise	1	2	2	2	3.89141	5.62034	4.54943	3R	161784428	64.38	1095	1095	1095	1
SECCE3RV1G0164400	turquoise	1	2	2	2	3.2982	5.16591	4.80656	3R	162784841	51.41	2906	729	729	3
SECCE3RV1G0164470	turquoise	1	2.36611	3.18636	4.24808	3.17041	5.26897	2.36236	3R	163922514	70.6	738	738	738	1
SECCE3RV1G0164650	turquoise	1	5.18402	4.11004	5.04729	4.04506	2.52913	2.89266	3R	165149473	71.34	984	984	984	1
SECCE3RV1G0165200	turquoise	1	2	2	4.62221	4.04506	2	3.83583	3R	170490957	53.61	3891	1752	1752	7
SECCE3RV1G0171110	turquoise	1	2.65786	3.47824	4.01695	2	5.05492	2	3R	264116381	69.16	1858	1764	1764	2
SECCE3RV1G0174600	turquoise	1	4.69789	4.02214	4.87361	3.0302	4.60766	2	3R	396661744	45.18	4462	2550	2550	18
SECCE3RV1G0179550	turquoise	1	9.34922	8.97466	8.87363	7.01208	8.76077	6.50464	3R	544087721	55.67	1992	1992	1992	1
SECCE3RV1G0181550	turquoise	1	2	3.72089	3.401	3.2982	5.51246	3.27956	3R	615336320	67.2	744	744	744	1
SECCE3RV1G0181940	turquoise	1	3.10801	2	4.62221	5.63985	5.98572	5.82114	3R	620000842	53.62	304	213	213	2
SECCE3RV1G0182310	turquoise	1	4.98784	3.60466	6.25166	8.15061	8.95101	9.35537	3R	626205646	67.26	168	168	168	1
SECCE3RV1G0182610	turquoise	1	4.98784	4.78001	3.11904	3.0302	3.58195	2	3R	633672294	57.02	1987	1251	1251	2
SECCE3RV1G0182880	turquoise	1	9.64824	9.70173	9.56398	11.4434	12.3473	12.5505	3R	639209993	42.44	5321	1944	1944	13
SECCE3RV1G0183050	turquoise	1	2	3.18636	2	4.48185	5.76841	2	3R	643318948	65.67	900	900	900	1
SECCE3RV1G0184150	turquoise	1	4.49106	4.83264	5.04729	2.70078	2.73516	2.65174	3R	660203688	53.84	1785	1785	1785	1
SECCE3RV1G0185060	turquoise	1	7.16805	4.66864	7.81557	6.75796	3.47104	7.54488	3R	670175172	71.78	1272	1272	1272	1
SECCE3RV1G0187410	turquoise	1	5.18402	4.27123	4.50795	2	2.52913	2.65174	3R	699253182	59.61	3347	2748	2748	7
SECCE3RV1G0189160	turquoise	1	2	2.82005	4.67612	4.11615	3.68494	4.91976	3R	721924571	51.95	1850	441	441	3
SECCE3RV1G0193780	turquoise	1	2.65786	4.41621	3.63675	6.12667	7.56375	7.82473	3R	774545302	70.48	813	813	813	1
SECCE3RV1G0199250	turquoise	1	2	2	2	3.80798	4.4411	2	3R	843566054	62.08	2342	1962	1962	4
SECCE3RV1G0200680	turquoise	1	2	2	4.96306	3.89141	2.73516	3.71556	3R	855943108	39.56	8346	4152	4152	31
SECCE3RV1G0200940	turquoise	1	6.19631	6.67214	6.54031	7.42292	8.66953	8.67353	3R	858877554	64.46	2057	1656	1656	4
SECCE3RV1G0200950	turquoise	1	5.77719	4.78001	4.67612	6.37877	7.68674	8.19455	3R	858885421	63.28	1931	1641	1641	4
SECCE3RV1G0201000	turquoise	1	3.28945	5.41899	4.91903	8.36646	9.62081	9.64602	3R	859182884	62.73	1975	1644	1644	4
SECCE3RV1G0213040	turquoise	1	2	2	5.12687	4.77334	2.73516	3.94685	3R	957879843	42.26	1881	1881	1881	1
SECCE4RV1G0216450	turquoise	1	4.69789	5.19613	4.62221	2	2	3.71556	4R	10845429	60.86	2450	2313	2313	2
SECCE4RV1G0216530	turquoise	1	2	2	2	2	4.75697	2	4R	11357667	61.02	2812	2211	2211	3
SECCE4RV1G0218020	turquoise	1	3.84793	3.82845	2.76826	4.97805	6.02551	4.47729	4R	19740767	57.46	2868	1395	1395	4
SECCE4RV1G0218180	turquoise	1	4.76073	5.48623	5.64222	8.05434	7.0497	6.08659	4R	20160015	47.24	6839	2874	2874	21
SECCE4RV1G0221790	turquoise	1	2	2	2.95429	4.11615	5.45533	2	4R	52671036	62.39	351	255	255	2
SECCE4RV1G0223350	turquoise	1	4.63219	4.88341	4.82671	5.28619	2	5.07447	4R	69237028	57.57	1183	1092	1092	2
SECCE4RV1G0223520	turquoise	1	6.28449	5.67097	6.73065	4.04506	4.97588	3.09904	4R	70756289	67.7	1619	1617	1619	1
SECCE4RV1G0225060	turquoise	1	2	2	3.2669	5.05243	4.38102	3.94685	4R	87374916	45.75	3250	2661	2661	6
SECCE4RV1G0225940	turquoise	1	4.82095	5.51871	2.76826	2	3.68494	3.27956	4R	101935614	60.29	1224	1224	1224	1
SECCE4RV1G0229160	turquoise	1	5.31542	5.64178	4.91903	3.97028	5.72072	2.89266	4R	143601862	50.03	1473	1473	1473	1
SECCE4RV1G0229960	turquoise	1	5.31542	4.60955	4.38386	2.70078	2.52913	4.47729	4R	156657033	49.68	1083	1083	1083	1
SECCE4RV1G0230720	turquoise	1	2	2	2	2	5.20109	2	4R	172935856	38.49	5477	1494	1494	17
SECCE4RV1G0231150	turquoise	1	2	2.32787	3.401	3.62508	5.16591	2.36236	4R	179302993	72.94	957	957	957	1
SECCE4RV1G0231680	turquoise	1	3.4506	2	3.52368	4.11615	5.45533	5.2579	4R	187008735	64.71	1037	951	951	2
SECCE4RV1G0232880	turquoise	1	6.07791	7.63618	7.48652	8.38097	9.29828	8.13131	4R	216898933	52.08	2045	885	885	3
SECCE4RV1G0238540	turquoise	1	10.0903	9.61989	8.70236	8.52181	6.82007	8.93151	4R	380534861	36.57	711	711	711	1
SECCE4RV1G0244020	turquoise	1	3.4506	3.33967	4.09818	4.93936	6.1387	3.58434	4R	508703482	39.79	3413	1566	1566	11
SECCE4RV1G0245440	turquoise	1	3.10801	3.47824	4.50795	6.43547	6.34148	5.30034	4R	529553986	50.66	4074	1722	1722	5
SECCE4RV1G0249390	turquoise	1	2	2	2.30382	4.36994	5.56741	2.36236	4R	582507268	61.97	1449	1449	1449	1
SECCE4RV1G0250630	turquoise	1	4.56335	4.83264	4.62221	2	2.73516	4.40135	4R	595476064	43.82	3042	798	798	8
SECCE4RV1G0258950	turquoise	1	2	2	3.11904	4.68257	4.03611	2.65174	4R	681600799	63.93	1508	1362	1362	3
SECCE4RV1G0262170	turquoise	1	3.72725	2	2	4.85874	5.16591	2	4R	706261707	48.48	1155	684	684	5
SECCE4RV1G0264720	turquoise	1	4.24954	4.93245	2.95429	3.89141	6.26042	4.47729	4R	721999671	74.06	1434	1434	1434	1
SECCE4RV1G0266880	turquoise	1	8.9979	8.47206	7.82156	2	2	8.10761	4R	733842124	53.8	342	249	249	2
SECCE4RV1G0267120	turquoise	1	2	2	3.11904	4.04506	5.39584	4.74645	4R	734579208	49.41	2109	972	972	8
SECCE4RV1G0267170	turquoise	1	4.93433	6.0938	5.04729	5.53996	8.59545	4.23631	4R	734981646	60.66	1299	1194	1194	2
SECCE4RV1G0268840	turquoise	1	2	2	2.95429	4.63494	2	4.14612	4R	745092795	59.14	2034	2034	2034	1
SECCE4RV1G0269150	turquoise	1	4.98784	5.41899	4.17507	2	3.21981	3.27956	4R	747613703	52.95	950	852	852	2
SECCE4RV1G0275380	turquoise	1	2	2.59485	3.83934	4.11615	3.78107	5.02472	4R	793195292	63.72	1491	1491	1491	1
SECCE4RV1G0275410	turquoise	1	2.65786	2	2	3.80798	5.09288	4.91976	4R	793363954	41.42	1422	1422	1422	1
SECCE4RV1G0276620	turquoise	1	3.10801	2	4.82671	5.31669	4.18411	4.14612	4R	798409797	49.14	1740	1740	1740	1
SECCE4RV1G0279020	turquoise	1	9.76397	11.7637	7.93092	8.03153	8.24979	8.56023	4R	811865282	41.14	2399	1104	1104	4
SECCE4RV1G0279510	turquoise	1	2	2	2	5.12317	3.35089	2	4R	815335223	63.91	1413	1413	1413	1
SECCE4RV1G0279760	turquoise	1	6.87328	8.17879	6.06222	4.93936	2.91542	2	4R	816681728	55.47	3317	2787	2787	5
SECCE4RV1G0279770	turquoise	1	7.63023	8.64018	5.97889	6.79092	3.21981	2	4R	816744876	55.49	3318	2787	2787	5
SECCE4RV1G0288200	turquoise	1	2	2.59485	2	4.72867	3.58195	4.40135	4R	858979200	70.63	3258	3258	3258	1
SECCE4RV1G0292860	turquoise	1	3.59555	4.83264	3.2669	7.38744	3.21981	6.18045	4R	884018706	56.61	2277	2277	2277	1
SECCE4RV1G0295380	turquoise	1	3.72725	2.82005	2.30382	3.17041	5.48418	2.65174	4R	898115188	62.64	1590	1590	1590	1
SECCE4RV1G0295420	turquoise	1	3.95929	3.82845	2.95429	6.75796	8.49272	5.12256	4R	898247779	62.64	1590	1590	1590	1
SECCE4RV1G0297080	turquoise	1	2	2	2	4.68257	4.03611	3.43999	4R	906331053	47.6	12693	2271	2271	4
SECCE5RV1G0297350	turquoise	1	8.30895	8.62534	9.47554	8.72595	10.873	7.36667	5R	1525297	70.07	675	675	675	1
SECCE5RV1G0298160	turquoise	1	2	2	2	4.24862	4.60766	3.09904	5R	10037552	71.76	471	471	471	1
SECCE5RV1G0305130	turquoise	1	5.61658	4.02214	6.25166	5.25503	2	5.66752	5R	66675753	50.8	1758	1068	1068	3
SECCE5RV1G0305920	turquoise	1	5.71507	5.51871	5.93534	5.92365	3.21981	4.40135	5R	79054932	52.04	269	180	180	2
SECCE5RV1G0306540	turquoise	1	2.90042	3.33967	2.30382	3.80798	5.48418	3.27956	5R	95883058	71.23	723	723	723	1
SECCE5RV1G0307320	turquoise	1	2	2	2	4.53471	4.55425	5.56684	5R	109260576	51.63	2611	1596	1596	2
SECCE5RV1G0307890	turquoise	1	2.65786	2	2	5.86294	4.25277	2	5R	122286677	53.81	1470	1470	1470	1
SECCE5RV1G0308870	turquoise	1	2	2	2	4.58569	6.62664	3.58434	5R	140557043	68.46	501	501	501	1
SECCE5RV1G0308880	turquoise	1	2	2	2	4.11615	5.94479	3.09904	5R	140797167	68.86	501	501	501	1
SECCE5RV1G0308920	turquoise	1	3.10801	2	2	5.4873	6.66494	3.71556	5R	141350472	69.46	501	501	501	1
SECCE5RV1G0309810	turquoise	1	3.72725	2.82005	2.95429	4.18391	6.51924	4.80656	5R	160083824	68.26	501	501	501	1
SECCE5RV1G0318550	turquoise	1	2	2	2.76826	4.89961	4.55425	3.09904	5R	362956534	63.86	1082	969	969	2
SECCE5RV1G0318830	turquoise	1	2	2.59485	2.30382	4.18391	4.97588	3.09904	5R	368443656	73.51	687	687	687	1
SECCE5RV1G0322060	turquoise	1	2	2	2	3.97028	4.31832	2	5R	415735029	46.93	2392	1134	1134	10
SECCE5RV1G0322350	turquoise	1	4.15913	3.33967	4.38386	5.79956	5.81457	5.84999	5R	419844425	54.08	649	465	465	3
SECCE5RV1G0322470	turquoise	1	2.65786	3.82845	2.55465	2	4.84855	2	5R	421106214	40.51	3861	1125	1125	12
SECCE5RV1G0323800	turquoise	1	4.15913	2	5.40744	5.53996	6.44782	5.02472	5R	440232938	64.44	495	495	495	1
SECCE5RV1G0324900	turquoise	1	2.90042	2	2	3.71943	6.75054	4.32119	5R	458665950	45.38	4359	1776	1776	6
SECCE5RV1G0325040	turquoise	1	3.28945	4.27123	2	3.0302	5.30175	2	5R	459749468	56.43	3601	1752	1752	2
SECCE5RV1G0325900	turquoise	1	2.65786	2	3.2669	4.53471	4.11201	4.68372	5R	470605016	46.72	2209	2133	2133	2
SECCE5RV1G0327010	turquoise	1	2	3.0148	2	3.97028	2	4.74645	5R	488880429	62.13	1645	1557	1557	2
SECCE5RV1G0327380	turquoise	1	5.3968	6.33176	6.04184	4.53471	3.47104	2	5R	491831266	52.41	2383	1362	1362	4
SECCE5RV1G0328000	turquoise	1	2	2	2	5.59077	4.75697	4.54943	5R	499138865	40.36	6358	2079	2079	12
SECCE5RV1G0328280	turquoise	1	5.27293	4.60955	4.67612	2.50276	4.4411	2.65174	5R	501161105	63.52	954	954	954	1
SECCE5RV1G0328480	turquoise	1	3.72725	2	3.83934	5.01572	6.32563	4.91976	5R	508252748	63.45	3048	2712	2712	3
SECCE5RV1G0328860	turquoise	1	2	2	2.76826	3.2982	5.54019	2	5R	510225310	62.45	237	237	237	1
SECCE5RV1G0334120	turquoise	1	5.13742	4.48357	4.50795	3.0302	2.28869	2.65174	5R	564100675	49.72	2325	2325	2325	1
SECCE5RV1G0334690	turquoise	1	2	2.82005	3.7416	3.80798	5.51246	3.71556	5R	567494243	57.92	1502	1047	1047	6
SECCE5RV1G0337820	turquoise	1	2	2	2.55465	3.17041	6.54685	2	5R	594253604	46.97	4049	2049	2049	14
SECCE5RV1G0338720	turquoise	1	8.3555	8.26268	8.70236	7.00273	5.05492	6.15755	5R	602526318	67.21	2760	2760	2760	1
SECCE5RV1G0340400	turquoise	1	3.72725	4.54793	4.09818	2.70078	2	2	5R	614726003	71.11	855	855	855	1
SECCE5RV1G0340460	turquoise	1	2	3.72089	5.27396	3.71943	4.55425	3.83583	5R	614962786	69.62	678	678	678	1
SECCE5RV1G0341840	turquoise	1	4.63219	5.61198	5.00579	4.85874	3.95601	2	5R	627935640	43.62	2373	1311	1311	7
SECCE5RV1G0343800	turquoise	1	3.59555	2	2	6.39315	6.34148	2	5R	641261857	48.91	1932	1572	1572	5
SECCE5RV1G0344040	turquoise	1	2	2	3.93088	2	6.12044	2	5R	643257655	65.03	898	630	630	4
SECCE5RV1G0350470	turquoise	1	4.41496	3.92855	6.04184	3.89141	6.78573	4.40135	5R	690844201	71.64	1749	1749	1749	1
SECCE5RV1G0350810	turquoise	1	3.72725	2	2	2	5.20109	2	5R	692738403	68.69	1105	1011	1011	2
SECCE5RV1G0351240	turquoise	1	5.03945	4.54793	4.72808	3.62508	3.47104	2	5R	697640137	72.57	627	627	627	1
SECCE5RV1G0352360	turquoise	1	2.65786	4.19288	4.62221	3.0302	5.79167	3.09904	5R	709280969	72.12	660	660	660	1
SECCE5RV1G0352890	turquoise	1	4.56335	4.7254	4.50795	4.42698	2	2.89266	5R	712430805	44.5	4045	3612	3612	2
SECCE5RV1G0353270	turquoise	1	5.31542	6.47105	7.61627	10.0919	8.81854	8.23885	5R	715250001	62.64	1424	1041	1041	2
SECCE5RV1G0354790	turquoise	1	4.69789	3.82845	4.01695	2	4.4411	2	5R	726820145	46.66	5887	1128	1128	6
SECCE5RV1G0359240	turquoise	1	3.95929	2	2	2	5.69627	2	5R	760739801	69.06	501	501	501	1
SECCE5RV1G0362720	turquoise	1	3.59555	2	4.67612	4.68257	5.05492	3.71556	5R	787869266	46.72	2089	906	906	11
SECCE5RV1G0362730	turquoise	1	3.72725	3.60466	4.96306	5.79956	2	5.12256	5R	787874614	68.28	829	792	792	2
SECCE5RV1G0364140	turquoise	1	2	3.82845	5.86745	5.96275	7.29735	4.04992	5R	798736599	58.49	1761	1596	1596	2
SECCE5RV1G0365440	turquoise	1	4.56335	4.83264	3.2669	3.2982	2	2	5R	806990301	58.98	2455	795	795	3
SECCE5RV1G0366260	turquoise	1	2.65786	3.0148	3.11904	2	5.26897	3.71556	5R	812268578	68.5	1508	1440	1440	2
SECCE5RV1G0366590	turquoise	1	6.6257	7.86815	6.41909	8.17163	9.62891	10.0767	5R	814467827	64.72	1471	885	885	6
SECCE5RV1G0367390	turquoise	1	7.26877	8.29117	7.37685	5.9037	5.59412	5.90603	5R	820909365	69.59	1743	1743	1743	1
SECCE5RV1G0367540	turquoise	1	2	2	2.55465	3.0302	4.03611	4.61813	5R	822028959	50.79	3416	1188	1188	3
SECCE5RV1G0367720	turquoise	1	2	2	2	2	14.635	16.0174	5R	823519341	33.2	1539	1491	1491	2
SECCE5RV1G0367850	turquoise	1	2	2	2	2.27317	7.42186	4.23631	5R	824625498	35.75	6633	1491	1491	17
SECCE5RV1G0369000	turquoise	1	2.65786	2.32787	2	2.50276	4.65916	4.61813	5R	832752612	53.79	435	303	303	2
SECCE5RV1G0369470	turquoise	1	3.95929	4.83264	3.83934	2	4.65916	2	5R	835316449	53.86	2965	2568	2568	5
SECCE5RV1G0374780	turquoise	1	6.78534	7.38629	5.79621	4.89961	4.55425	5.49558	5R	864654258	47.52	4878	4464	4464	5
SECCE5RV1G0374960	turquoise	1	4.33462	5.55048	2.95429	2.87487	5.05492	2	5R	865578735	59.15	1158	1056	1056	2
SECCE5RV1G0375070	turquoise	1	2	3.82845	2	2.27317	6.1387	2	5R	866616748	48.93	3988	1419	1419	2
SECCE5RV1G0375080	turquoise	1	2	3.18636	2.55465	5.22318	7.11571	2	5R	866640113	63.03	1566	1566	1566	1
SECCE5RV1G0375100	turquoise	1	2	3.72089	2.30382	7.16241	7.25613	2.65174	5R	866696641	65.65	588	588	588	1
SECCE5RV1G0375110	turquoise	1	2	2.82005	2	6.09182	5.54019	2	5R	866769782	51.28	2465	1713	1713	2
SECCE5RV1G0375120	turquoise	1	2	2	2	5.22318	5.16591	2	5R	866875877	57.84	1881	1611	1611	3
SECCE5RV1G0375340	turquoise	1	2	2	2	2	6.3096	2	5R	867932198	64.76	999	999	999	1
SECCE5RV1G0375350	turquoise	1	2	2	2	2	7.55017	2	5R	867952114	64.56	999	999	999	1
SECCE6RV1G0378610	turquoise	1	7.5701	8.3237	8.21207	5.68731	6.76236	6.03726	6R	9516323	57.63	918	918	918	1
SECCE6RV1G0378620	turquoise	1	6.10238	4.7254	4.96306	2.87487	3.47104	3.27956	6R	9522648	59.68	801	801	801	1
SECCE6RV1G0379860	turquoise	1	4.24954	6.00488	5.5296	4.63494	2	3.43999	6R	17606555	61.52	2586	2091	2091	4
SECCE6RV1G0381920	turquoise	1	4.87875	5.98177	5.34224	4.72867	3.58195	2.89266	6R	36580524	69.87	468	468	468	1
SECCE6RV1G0383020	turquoise	1	3.10801	2.59485	3.2669	5.61552	4.80349	3.58434	6R	49213320	45.11	2319	2319	2319	1
SECCE6RV1G0400730	turquoise	1	2	2	2	3.62508	4.49878	4.14612	6R	457320644	48.85	3036	1770	1770	7
SECCE6RV1G0401190	turquoise	1	2	2	2	2	4.80349	2	6R	463872824	69.31	1626	1626	1626	1
SECCE6RV1G0401900	turquoise	1	6.82998	6.00488	5.77166	4.85874	5.54019	3.58434	6R	474902142	69.94	1008	1008	1008	1
SECCE6RV1G0410210	turquoise	1	6.05302	6.48756	5.00579	3.71943	3.78107	2	6R	595797828	52.33	1053	1053	1053	1
SECCE6RV1G0410510	turquoise	1	2	2	2	2	4.97588	2	6R	599007115	67.76	1312	1212	1212	2
SECCE6RV1G0411220	turquoise	1	5.71507	5.80869	2.55465	3.41559	5.23543	3.58434	6R	606237833	44.96	2033	1113	1113	4
SECCE6RV1G0411450	turquoise	1	2	4.83264	4.91903	5.94334	8.50333	5.49558	6R	607262831	51.46	2781	1014	1014	4
SECCE6RV1G0413640	turquoise	1	9.28654	10.1968	8.74081	6.98384	7.06887	7.51817	6R	625432646	55.99	1343	687	687	3
SECCE6RV1G0417390	turquoise	1	6.36759	6.50387	5.04729	2.50276	3.87119	4.61813	6R	657438408	64.69	3030	2853	2853	3
SECCE6RV1G0418090	turquoise	1	5.5822	4.66864	4.82671	3.97028	3.07563	2.36236	6R	660889089	65.56	270	270	270	1
SECCE6RV1G0420780	turquoise	1	4.93433	3.92855	3.83934	2	2	2	6R	680132852	45.25	5406	2718	2718	20
SECCE6RV1G0420860	turquoise	1	2	2	2	3.89141	4.80349	2	6R	680659899	48.98	2264	1023	1023	5
SECCE6RV1G0420890	turquoise	1	2	3.18636	2	5.71047	6.71448	2	6R	680763251	47.44	2637	1038	1038	5
SECCE6RV1G0422360	turquoise	1	3.59555	2	4.72808	5.34657	4.60766	4.14612	6R	689558709	69.97	1059	1059	1059	1
SECCE6RV1G0423790	turquoise	1	3.28945	2.32787	5.74669	5.01572	4.55425	5.93325	6R	697468375	42.98	819	819	819	1
SECCE6RV1G0425320	turquoise	1	3.72725	2	4.62221	5.25503	4.31832	4.14612	6R	706223373	42.95	1965	1500	1500	4
SECCE6RV1G0426720	turquoise	1	3.28945	3.0148	3.2669	5.28619	5.20109	4.91976	6R	715609063	50.63	8286	1344	1344	3
SECCE6RV1G0428010	turquoise	1	3.95929	4.7254	2.95429	2	4.11201	2	6R	723188257	46.87	6921	1353	1353	9
SECCE6RV1G0429280	turquoise	1	2	3.18636	2.76826	3.80798	5.72072	3.58434	6R	734346120	54.25	1469	996	996	2
SECCE6RV1G0429310	turquoise	1	5.3968	3.18636	4.38386	7.19561	6.2934	6.03726	6R	734368667	65.64	1100	1014	1014	2
SECCE6RV1G0431610	turquoise	1	2	2	2	3.0302	5.23543	2	6R	746946137	66.12	667	612	612	2
SECCE6RV1G0431910	turquoise	1	2	2	2	2	5.9654	2	6R	748612464	68.41	345	345	345	1
SECCE6RV1G0432180	turquoise	1	2	2	3.7416	7.42292	8.70977	8.60747	6R	750156133	46.42	1661	723	723	3
SECCE6RV1G0432190	turquoise	1	2	2	3.83934	6.01949	8.57212	8.31843	6R	750164872	47.1	2102	723	723	3
SECCE6RV1G0432200	turquoise	1	7.14468	7.28608	7.60936	10.569	11.4719	11.9143	6R	750181214	46.23	3284	732	732	3
SECCE6RV1G0432680	turquoise	1	4.49106	5.55048	4.62221	4.04506	3.68494	2	6R	753769679	55.93	2444	1575	1575	4
SECCE6RV1G0432750	turquoise	1	6.4839	6.67214	5.16507	5.12317	3.68494	4.74645	6R	754203006	69.93	459	459	459	1
SECCE6RV1G0433540	turquoise	1	11.4697	12.0372	9.79318	10.1192	8.16325	10.7986	6R	760145923	66.67	1626	1626	1626	1
SECCE6RV1G0434460	turquoise	1	2	2	2.55465	5.71047	5.23543	6.6916	6R	765602027	46.37	2191	1650	1650	4
SECCE6RV1G0436680	turquoise	1	3.4506	2	2	5.05243	5.36516	2	6R	778834350	64.06	1600	1422	1422	3
SECCE6RV1G0439530	turquoise	1	3.28945	4.66864	6.00018	4.72867	6.93945	5.12256	6R	796938961	60.82	1238	1071	1071	2
SECCE6RV1G0444200	turquoise	1	4.87875	5.61198	5.79621	4.97805	3.78107	2.89266	6R	827190329	64.85	441	441	441	1
SECCE6RV1G0444210	turquoise	1	5.47384	5.61198	4.77824	2	2.28869	2.89266	6R	827208443	64.33	471	471	471	1
SECCE6RV1G0447310	turquoise	1	5.94893	4.7254	4.67612	3.89141	3.07563	2.89266	6R	850093405	49.34	2055	876	876	4
SECCE6RV1G0447920	turquoise	1	3.95929	2	2.95429	4.18391	7.34531	2.89266	6R	852409168	38.91	2686	933	933	11
SECCE6RV1G0448970	turquoise	1	7.36292	7.24784	8.13718	9.25708	9.14414	10.5176	6R	859488124	53.93	1298	558	558	7
SECCE6RV1G0449570	turquoise	1	3.95929	3.0148	3.2669	7.35106	6.00575	2.89266	6R	863197230	66.12	552	552	552	1
SECCE6RV1G0451240	turquoise	1	2	2	2	6.14379	6.12044	2	6R	871698243	39.43	3315	1392	1392	6
SECCE6RV1G0451250	turquoise	1	2	2	2	6.00082	6.4032	2.89266	6R	871730181	38.95	2542	1158	1158	5
SECCE6RV1G0451930	turquoise	1	2	3.18636	2	3.71943	4.31832	4.54943	6R	874258118	56.75	948	657	657	3
SECCE6RV1G0452170	turquoise	1	2	2	2	2	5.05492	2	6R	875589963	46.07	3872	1557	1557	2
SECCE6RV1G0452520	turquoise	1	2	2.59485	2	5.28619	4.4411	2	6R	877642498	64.1	1014	1014	1014	1
SECCE6RV1G0453050	turquoise	1	3.4506	2	2.55465	7.02137	5.36516	2.89266	6R	879952974	44.02	3485	3066	3066	3
SECCE6RV1G0453470	turquoise	1	2	2	2.55465	5.05243	5.76841	2	6R	883210367	65	900	900	900	1
SECCE7RV1G0454490	turquoise	1	7.1089	7.4964	6.45036	3.80798	5.36516	6.67557	7R	2804938	46.74	4290	4290	4290	1
SECCE7RV1G0455010	turquoise	1	3.4506	2.32787	5.55859	6.00082	5.72072	5.1691	7R	5232365	64.93	402	402	402	1
SECCE7RV1G0455280	turquoise	1	2	2	2	3.71943	7.24774	2	7R	6107766	39.89	8916	1125	1125	3
SECCE7RV1G0455360	turquoise	1	2	2.32787	2	3.71943	6.15673	3.27956	7R	6240448	58.53	258	258	258	1
SECCE7RV1G0455540	turquoise	1	2	2	2	6.66618	3.35089	4.9732	7R	7837133	43.93	3424	3291	3291	2
SECCE7RV1G0456560	turquoise	1	2	3.33967	2.55465	5.08824	5.74476	2	7R	11020890	51.62	1540	696	696	3
SECCE7RV1G0456570	turquoise	1	2	2	3.7416	4.24862	7.42186	2	7R	11027060	55.58	1076	765	765	3
SECCE7RV1G0458350	turquoise	1	2	2	2	5.01572	3.95601	2	7R	21371604	67.24	1441	1392	1392	2
SECCE7RV1G0458570	turquoise	1	8.03797	8.02335	9.35057	11.0051	10.1671	10.9653	7R	22162451	48.06	2299	2031	2031	3
SECCE7RV1G0459340	turquoise	1	2.90042	3.92855	2	2.50276	5.51246	3.09904	7R	25315846	70.06	1446	1446	1446	1
SECCE7RV1G0460350	turquoise	1	2	2	3.52368	3.97028	2	4.74645	7R	31085877	55.1	2512	1425	1425	2
SECCE7RV1G0462190	turquoise	1	2	2	2	5.56559	6.00575	3.43999	7R	44005250	54.59	3387	1677	1677	2
SECCE7RV1G0462260	turquoise	1	2	2	2	2	4.89226	2	7R	44863107	46.98	2967	1527	1527	2
SECCE7RV1G0464110	turquoise	1	3.10801	2	2.55465	4.24862	6.37267	2.65174	7R	58873157	66.03	1569	1569	1569	1
SECCE7RV1G0464120	turquoise	1	4.41496	2.32787	2	5.821	8.11795	4.61813	7R	59161617	69.06	501	501	501	1
SECCE7RV1G0467510	turquoise	1	2.65786	2.59485	2.76826	5.28619	3.07563	4.86427	7R	88464445	60.75	1167	1167	1167	1
SECCE7RV1G0468330	turquoise	1	5.47384	5.453	6.48097	3.17041	4.89226	3.09904	7R	96426705	52.79	4143	1530	1530	2
SECCE7RV1G0470480	turquoise	1	5.51088	5.19613	5.34224	3.52413	4.11201	2	7R	120792691	65.13	1256	1176	1176	2
SECCE7RV1G0472520	turquoise	1	2	3.60466	2	4.77334	4.89226	2	7R	143756072	61.57	2644	1365	1365	6
SECCE7RV1G0473750	turquoise	1	6.10238	5.55048	5.37521	3.0302	4.89226	3.71556	7R	160503782	53.01	432	300	300	2
SECCE7RV1G0474360	turquoise	1	3.4506	4.83264	4.31756	2	2	2.89266	7R	170679910	41.65	4802	1122	1122	8
SECCE7RV1G0474780	turquoise	1	5.31542	5.34846	2	2.50276	3.68494	2	7R	177063630	69.99	1323	1323	1323	1
SECCE7RV1G0475090	turquoise	1	5.61658	4.34554	4.67612	3.0302	2.52913	2.36236	7R	182402817	42.13	2127	2127	2127	1
SECCE7RV1G0475980	turquoise	1	7.38304	7.89314	5.64222	5.86294	6.3096	4.47729	7R	195557094	65.89	683	615	615	2
SECCE7RV1G0481350	turquoise	1	2	2	2	2	6.82007	2.65174	7R	282744869	67.07	993	993	993	1
SECCE7RV1G0491100	turquoise	1	2	3.18636	2.76826	3.71943	5.23543	3.43999	7R	517237733	44.79	2880	1878	1878	6
SECCE7RV1G0491920	turquoise	1	4.82095	4.7254	3.63675	3.52413	2	2	7R	541198937	39.74	3480	1299	1299	7
SECCE7RV1G0493060	turquoise	1	4.41496	3.0148	2	5.71047	6.65229	3.43999	7R	562834304	61.92	2177	1776	1776	2
SECCE7RV1G0493260	turquoise	1	4.15913	5.07031	4.67612	3.80798	2	5.2579	7R	566033353	44.83	1546	675	675	7
SECCE7RV1G0494200	turquoise	1	2	2	2	4.18391	4.75697	6.15755	7R	580110443	48.92	2490	1578	1578	10
SECCE7RV1G0494510	turquoise	1	2	2	2	2	4.65916	2	7R	584587058	60.46	2711	1467	1467	6
SECCE7RV1G0495730	turquoise	1	2	2	3.63675	2	5.09288	2	7R	601419063	59.53	1055	960	960	2
SECCE7RV1G0497120	turquoise	1	4.06266	4.83264	2	2.87487	4.4411	2	7R	621206423	43.63	3736	3453	3453	2
SECCE7RV1G0497230	turquoise	1	6.17339	6.80975	5.20229	7.51129	8.38595	7.85351	7R	621833342	57.52	1643	1083	1083	2
SECCE7RV1G0498520	turquoise	1	4.82095	5.34846	5.64222	4.31056	6.70225	3.43999	7R	641028952	62.62	864	864	864	1
SECCE7RV1G0499220	turquoise	1	4.33462	5.31186	2	2	2.52913	2.89266	7R	651391054	57.58	1544	825	825	2
SECCE7RV1G0500190	turquoise	1	2	2	2	2	6.34148	2	7R	663159805	53.92	3659	1731	1731	5
SECCE7RV1G0501060	turquoise	1	5.03945	7.07296	6.00018	6.07408	10.0148	6.87123	7R	678887618	58.45	864	618	618	3
SECCE7RV1G0502550	turquoise	1	3.72725	4.02214	3.7416	2	5.05492	2	7R	697548750	60.23	3211	2688	2688	2
SECCE7RV1G0502820	turquoise	1	3.72725	4.54793	4.44724	2.70078	2	2	7R	701158901	47.19	1920	1062	1062	2
SECCE7RV1G0503270	turquoise	1	4.33462	6.43747	6.28674	6.25822	8.07118	5.95996	7R	708891645	46.24	917	708	708	2
SECCE7RV1G0503680	turquoise	1	4.63219	4.27123	5.30851	2	3.58195	4.40135	7R	715084137	47.8	6583	4344	4344	20
SECCE7RV1G0504410	turquoise	1	2	2	2.95429	3.41559	4.11201	4.9732	7R	722670506	56.84	1622	987	987	6
SECCE7RV1G0507720	turquoise	1	2.90042	2	3.83934	4.04506	5.85929	4.91976	7R	764645480	54.74	1710	1038	1038	3
SECCE7RV1G0508300	turquoise	1	4.41496	3.33967	4.44724	6.52962	3.68494	6.35163	7R	770989458	46.43	4872	1458	1458	4
SECCE7RV1G0509480	turquoise	1	3.59555	2.59485	5.5296	5.53996	5.42589	5.90603	7R	781014566	68.75	480	480	480	1
SECCE7RV1G0511120	turquoise	1	2.90042	3.0148	3.2669	5.40452	5.20109	4.14612	7R	801262416	43.44	9075	1620	1620	12
SECCE7RV1G0512810	turquoise	1	4.93433	4.88341	5.34224	3.17041	7.05932	2.89266	7R	815354160	62.17	2329	1587	1587	2
SECCE7RV1G0517520	turquoise	1	5.74646	6.05002	5.12687	2.27317	2	3.27956	7R	854738356	75.87	750	750	750	1
SECCE7RV1G0518310	turquoise	1	2.90042	3.60466	2	5.96275	3.95601	6.2898	7R	858428454	48.87	5846	1995	1995	3
SECCE7RV1G0519860	turquoise	1	2.65786	3.18636	3.63675	4.68257	5.20109	5.42062	7R	865928925	69.96	2037	2037	2037	1
SECCE7RV1G0520050	turquoise	1	5.13742	4.60955	5.08763	6.72422	8.55183	5.56684	7R	867006877	59.2	1615	1500	1500	2
SECCE7RV1G0520060	turquoise	1	4.93433	4.27123	3.401	5.86294	7.99305	5.63474	7R	867021197	59.2	1615	1500	1500	2
SECCE7RV1G0520120	turquoise	1	4.49106	4.19288	2	6.82315	8.4162	4.86427	7R	867590273	59.2	1615	1500	1500	2
SECCE7RV1G0520130	turquoise	1	4.06266	4.27123	4.91903	6.618	8.08537	3.58434	7R	867779962	59.07	1615	1500	1500	2
SECCE7RV1G0520140	turquoise	1	5.13742	4.27123	3.2669	8.00836	9.65926	4.47729	7R	867790503	42.51	6030	2493	2493	14
SECCE7RV1G0520150	turquoise	1	2	2	2	2	8.22436	2	7R	867870184	68.1	1536	1536	1536	1
SECCE7RV1G0520210	turquoise	1	3.4506	2	2	2	5.6461	2	7R	867964675	39.55	3474	2298	2298	13
SECCE7RV1G0520220	turquoise	1	3.95929	2	2	4.48185	7.69909	2.89266	7R	867993839	59.71	1452	1452	1452	1
SECCE7RV1G0520230	turquoise	1	3.10801	2	2	4.72867	7.52956	2	7R	868012710	56.31	1600	1500	1500	2
SECCE7RV1G0520240	turquoise	1	3.10801	2	2	3.17041	7.10646	2	7R	868031700	54.77	1707	1500	1500	2
SECCE7RV1G0521230	turquoise	1	2	2	2.76826	5.25503	4.60766	4.9732	7R	873199882	48.22	5109	1125	1125	2
SECCE7RV1G0522500	turquoise	1	6.57415	6.38558	6.2338	6.55543	2	6.06214	7R	877843958	68.05	3139	2319	2319	2
SECCE7RV1G0522810	turquoise	1	2	2	2.76826	4.85874	3.21981	2	7R	879269414	44.8	3212	3117	3117	2
SECCE7RV1G0525170	turquoise	1	3.84793	4.19288	5.04729	5.46023	2.28869	5.07447	7R	889002302	77	387	387	387	1
SECCE7RV1G0525540	turquoise	1	2.90042	2	2	2	5.85929	4.14612	7R	891194467	59.81	1269	1107	1107	2
SECCE7RV1G0526280	turquoise	1	2.90042	4.02214	2	2.50276	6.7266	3.94685	7R	894502483	64.48	1008	1008	1008	1
SECCE7RV1G0526450	turquoise	1	2	2	2	3.62508	4.97588	2	7R	895173755	39.93	4175	1419	1419	7
SECCEUNV1G0527710	turquoise	1	2	2	2.95429	3.0302	5.01594	3.09904	0R	1701174	44.23	3970	3258	3258	3
SECCEUNV1G0527840	turquoise	1	2	2	2.95429	2	7.45866	2	0R	2323367	50.56	1527	1527	1527	1
SECCEUNV1G0528310	turquoise	1	2	3.33967	2.55465	2	5.54019	2	0R	3635732	36.45	12280	2262	2262	18
SECCEUNV1G0529100	turquoise	1	7.8266	7.77037	6.2338	6.01949	6.93945	4.86427	0R	6464488	41.97	3050	786	786	5
SECCEUNV1G0531270	turquoise	1	2	2	2	5.05243	2	4.54943	0R	16629263	44.07	4953	3648	3648	2
SECCEUNV1G0531940	turquoise	1	12.8761	14.0963	12.2757	11.6379	9.55265	11.2822	0R	18130017	56.86	3266	2784	2784	5
SECCEUNV1G0537520	turquoise	1	3.84793	4.78001	4.24808	3.17041	2	5.1691	0R	69009193	49.8	7842	1428	1428	8
SECCEUNV1G0545970	turquoise	1	3.72725	3.33967	4.62221	2	2	4.74645	0R	147992201	48.56	2080	1266	1266	3
SECCEUNV1G0546720	turquoise	1	2	3.18636	2	4.11615	4.65916	2	0R	161523495	39.44	5713	1647	1647	14
SECCEUNV1G0550410	turquoise	1	8.58987	8.11117	7.93092	6.00082	5.3338	7.88173	0R	216787717	41.54	3096	1803	1803	4
SECCEUNV1G0550530	turquoise	1	10.8492	9.76063	10.3555	8.28781	6.32563	10.6059	0R	220680945	41.2	216	216	216	1
SECCEUNV1G0553020	turquoise	1	2	2	2	2	14.3825	2	0R	262888975	32.9	693	603	603	2
SECCEUNV1G0561830	turquoise	1	4.49106	5.48623	7.16697	6.07408	7.64902	5.73095	0R	359360119	69.24	777	777	777	1
SECCEUNV1G0562140	turquoise	1	3.10801	2	2	3.97028	6.3096	2	0R	362374563	54.77	1707	1500	1500	2
SECCEUNV1G0566760	turquoise	1	13.2425	13.0433	12.7934	13.0085	8.86315	13.1525	0R	407619319	40.49	699	699	699	1
SECALE_CEREALE_NEWGENE_11926	purple	10	5.08926	3.60466	2	4.89961	3.47104	2.65174	NA	NA	NA	NA	NA	NA	NA
SECALE_CEREALE_NEWGENE_12293	purple	10	5.13742	4.11004	2	3.71943	2.52913	2	NA	NA	NA	NA	NA	NA	NA
SECALE_CEREALE_NEWGENE_12648	purple	10	3.28945	2	3.52368	2	4.65916	4.23631	NA	NA	NA	NA	NA	NA	NA
SECALE_CEREALE_NEWGENE_12828	purple	10	2	2	4.87361	2	2	3.94685	NA	NA	NA	NA	NA	NA	NA
SECALE_CEREALE_NEWGENE_14649	purple	10	3.4506	4.41621	2	5.40452	4.93467	2	NA	NA	NA	NA	NA	NA	NA
SECALE_CEREALE_NEWGENE_1514	purple	10	5.18402	3.82845	2	4.85874	3.95601	3.09904	NA	NA	NA	NA	NA	NA	NA
SECALE_CEREALE_NEWGENE_156	purple	10	2	2	4.67612	2	2	5.02472	NA	NA	NA	NA	NA	NA	NA
SECALE_CEREALE_NEWGENE_16939	purple	10	4.41496	5.0258	2	4.31056	5.39584	2	NA	NA	NA	NA	NA	NA	NA
SECALE_CEREALE_NEWGENE_17363	purple	10	2	3.0148	4.82671	2	4.25277	4.04992	NA	NA	NA	NA	NA	NA	NA
SECALE_CEREALE_NEWGENE_17772	purple	10	2	2	4.77824	2	2	4.47729	NA	NA	NA	NA	NA	NA	NA
SECALE_CEREALE_NEWGENE_18228	purple	10	3.72725	3.72089	5.50002	2	3.07563	5.42062	NA	NA	NA	NA	NA	NA	NA
SECALE_CEREALE_NEWGENE_19530	purple	10	2	2	13.548	2	2	15.3724	NA	NA	NA	NA	NA	NA	NA
SECALE_CEREALE_NEWGENE_20189	purple	10	5.47384	5.80869	3.52368	6.6057	7.0497	4.61813	NA	NA	NA	NA	NA	NA	NA
SECALE_CEREALE_NEWGENE_21232	purple	10	4.15913	4.27123	2	4.53471	4.31832	2	NA	NA	NA	NA	NA	NA	NA
SECALE_CEREALE_NEWGENE_21781	purple	10	5.08926	5.48623	2	5.34657	5.69627	3.27956	NA	NA	NA	NA	NA	NA	NA
SECALE_CEREALE_NEWGENE_21866	purple	10	4.87875	4.54793	3.2669	4.11615	2	2.89266	NA	NA	NA	NA	NA	NA	NA
SECALE_CEREALE_NEWGENE_22767	purple	10	9.10471	8.94807	7.25816	7.98005	6.70225	6.24705	NA	NA	NA	NA	NA	NA	NA
SECALE_CEREALE_NEWGENE_22856	purple	10	6.98278	5.38416	3.93088	6.37877	4.84855	4.9732	NA	NA	NA	NA	NA	NA	NA
SECALE_CEREALE_NEWGENE_23037	purple	10	2	2	3.83934	2	4.89226	4.54943	NA	NA	NA	NA	NA	NA	NA
SECALE_CEREALE_NEWGENE_23471	purple	10	6.92907	6.79657	9.6823	3.17041	6.277	9.15607	NA	NA	NA	NA	NA	NA	NA
SECALE_CEREALE_NEWGENE_23913	purple	10	4.06266	5.11348	2	3.80798	5.51246	2	NA	NA	NA	NA	NA	NA	NA
SECALE_CEREALE_NEWGENE_23923	purple	10	2	2	4.17507	3.0302	5.30175	4.54943	NA	NA	NA	NA	NA	NA	NA
SECALE_CEREALE_NEWGENE_24515	purple	10	2	2	5.16507	2	2	5.34156	NA	NA	NA	NA	NA	NA	NA
SECALE_CEREALE_NEWGENE_25657	purple	10	6.80038	7.47172	4.31756	6.25822	7.57049	5.53165	NA	NA	NA	NA	NA	NA	NA
SECALE_CEREALE_NEWGENE_2621	purple	10	3.10801	2	3.93088	2.50276	2	5.21419	NA	NA	NA	NA	NA	NA	NA
SECALE_CEREALE_NEWGENE_26400	purple	10	2	3.0148	4.44724	4.18391	4.84855	5.30034	NA	NA	NA	NA	NA	NA	NA
SECALE_CEREALE_NEWGENE_27628	purple	10	2	2	4.56621	2	2.52913	4.32119	NA	NA	NA	NA	NA	NA	NA
SECALE_CEREALE_NEWGENE_27679	purple	10	3.59555	2.32787	5.20229	3.0302	2.73516	4.74645	NA	NA	NA	NA	NA	NA	NA
SECALE_CEREALE_NEWGENE_28143	purple	10	5.03945	3.72089	2	4.36994	2	2	NA	NA	NA	NA	NA	NA	NA
SECALE_CEREALE_NEWGENE_28604	purple	10	2	2	4.31756	2.50276	4.65916	3.94685	NA	NA	NA	NA	NA	NA	NA
SECALE_CEREALE_NEWGENE_28636	purple	10	3.10801	2	3.2669	2	4.65916	4.23631	NA	NA	NA	NA	NA	NA	NA
SECALE_CEREALE_NEWGENE_29133	purple	10	7.88418	6.38558	2	7.47118	2	3.83583	NA	NA	NA	NA	NA	NA	NA
SECALE_CEREALE_NEWGENE_29288	purple	10	6.44617	5.07031	3.11904	6.25822	4.84855	4.40135	NA	NA	NA	NA	NA	NA	NA
SECALE_CEREALE_NEWGENE_29583	purple	10	2	2	6.16005	2	6.277	6.85709	NA	NA	NA	NA	NA	NA	NA
SECALE_CEREALE_NEWGENE_30928	purple	10	4.56335	4.11004	2	3.17041	2	2.36236	NA	NA	NA	NA	NA	NA	NA
SECALE_CEREALE_NEWGENE_31487	purple	10	2	2	4.96306	3.17041	4.31832	4.68372	NA	NA	NA	NA	NA	NA	NA
SECALE_CEREALE_NEWGENE_31551	purple	10	5.13742	3.92855	2	3.0302	2.52913	2.36236	NA	NA	NA	NA	NA	NA	NA
SECALE_CEREALE_NEWGENE_31919	purple	10	4.15913	4.48357	2	3.80798	4.97588	2	NA	NA	NA	NA	NA	NA	NA
SECALE_CEREALE_NEWGENE_33446	purple	10	2.65786	2	4.44724	2.70078	2	4.23631	NA	NA	NA	NA	NA	NA	NA
SECALE_CEREALE_NEWGENE_33973	purple	10	5.08926	5.23575	2	3.52413	2.73516	2	NA	NA	NA	NA	NA	NA	NA
SECALE_CEREALE_NEWGENE_34392	purple	10	5.47384	5.41899	2	6.93552	6.68992	3.43999	NA	NA	NA	NA	NA	NA	NA
SECALE_CEREALE_NEWGENE_3538	purple	10	6.78534	4.7254	3.11904	5.15728	3.78107	3.83583	NA	NA	NA	NA	NA	NA	NA
SECALE_CEREALE_NEWGENE_35633	purple	10	6.85899	6.07208	3.11904	5.19061	3.87119	2	NA	NA	NA	NA	NA	NA	NA
SECALE_CEREALE_NEWGENE_35864	purple	10	4.24954	4.93245	2	3.97028	2	2	NA	NA	NA	NA	NA	NA	NA
SECALE_CEREALE_NEWGENE_36146	purple	10	5.65017	5.41899	2	4.81667	4.25277	3.09904	NA	NA	NA	NA	NA	NA	NA
SECALE_CEREALE_NEWGENE_36201	purple	10	6.36759	5.72765	2	5.37583	2	2	NA	NA	NA	NA	NA	NA	NA
SECALE_CEREALE_NEWGENE_36463	purple	10	6.82998	6.0938	2	5.84212	6.4331	2	NA	NA	NA	NA	NA	NA	NA
SECALE_CEREALE_NEWGENE_36738	purple	10	2	2	4.87361	2	2	3.71556	NA	NA	NA	NA	NA	NA	NA
SECALE_CEREALE_NEWGENE_37128	purple	10	2	2	4.72808	2.70078	5.51246	6.06214	NA	NA	NA	NA	NA	NA	NA
SECALE_CEREALE_NEWGENE_37676	purple	10	2	3.0148	5.08763	4.63494	5.36516	5.45859	NA	NA	NA	NA	NA	NA	NA
SECALE_CEREALE_NEWGENE_41243	purple	10	2	3.18636	4.24808	3.0302	4.97588	4.68372	NA	NA	NA	NA	NA	NA	NA
SECALE_CEREALE_NEWGENE_43459	purple	10	4.49106	4.19288	2	3.41559	5.16591	2	NA	NA	NA	NA	NA	NA	NA
SECALE_CEREALE_NEWGENE_4383	purple	10	2	2	4.50795	2	2	4.14612	NA	NA	NA	NA	NA	NA	NA
SECALE_CEREALE_NEWGENE_44403	purple	10	5.27293	4.97988	2	5.34657	4.80349	2	NA	NA	NA	NA	NA	NA	NA
SECALE_CEREALE_NEWGENE_44441	purple	10	2.36611	2	4.38386	3.17041	4.89226	3.27956	NA	NA	NA	NA	NA	NA	NA
SECALE_CEREALE_NEWGENE_45338	purple	10	2	2	4.17507	2	2	4.61813	NA	NA	NA	NA	NA	NA	NA
SECALE_CEREALE_NEWGENE_4559	purple	10	6.17339	5.64178	3.83934	5.59077	6.06424	3.27956	NA	NA	NA	NA	NA	NA	NA
SECALE_CEREALE_NEWGENE_46087	purple	10	4.41496	5.34846	2	5.7557	6.045	2	NA	NA	NA	NA	NA	NA	NA
SECALE_CEREALE_NEWGENE_47592	purple	10	6.17339	5.51871	3.11904	5.31669	4.60766	3.43999	NA	NA	NA	NA	NA	NA	NA
SECALE_CEREALE_NEWGENE_47785	purple	10	5.65017	4.7254	2	4.18391	4.55425	2	NA	NA	NA	NA	NA	NA	NA
SECALE_CEREALE_NEWGENE_49026	purple	10	2	2.32787	6.30396	4.24862	5.01594	6.41093	NA	NA	NA	NA	NA	NA	NA
SECALE_CEREALE_NEWGENE_504	purple	10	7.85568	7.94783	4.91903	7.94142	8.30338	4.47729	NA	NA	NA	NA	NA	NA	NA
SECALE_CEREALE_NEWGENE_50431	purple	10	2	4.19288	4.67612	2.87487	5.30175	4.80656	NA	NA	NA	NA	NA	NA	NA
SECALE_CEREALE_NEWGENE_51696	purple	10	2	2.59485	4.44724	4.31056	5.88115	5.07447	NA	NA	NA	NA	NA	NA	NA
SECALE_CEREALE_NEWGENE_51759	purple	10	3.10801	2	4.38386	3.0302	2	5.07447	NA	NA	NA	NA	NA	NA	NA
SECALE_CEREALE_NEWGENE_52759	purple	10	2	2.82005	4.01695	2.87487	5.26897	5.02472	NA	NA	NA	NA	NA	NA	NA
SECALE_CEREALE_NEWGENE_53103	purple	10	3.84793	5.1554	6.79297	4.89961	6.97036	6.50464	NA	NA	NA	NA	NA	NA	NA
SECALE_CEREALE_NEWGENE_53214	purple	10	2	2.82005	5.20229	3.17041	5.8371	5.45859	NA	NA	NA	NA	NA	NA	NA
SECALE_CEREALE_NEWGENE_53228	purple	10	5.54698	4.83264	3.2669	5.25503	2	2.89266	NA	NA	NA	NA	NA	NA	NA
SECALE_CEREALE_NEWGENE_53489	purple	10	4.33462	4.19288	2	4.04506	5.26897	2.36236	NA	NA	NA	NA	NA	NA	NA
SECALE_CEREALE_NEWGENE_5381	purple	10	2	2	6.81716	3.97028	7.57049	8.0151	NA	NA	NA	NA	NA	NA	NA
SECALE_CEREALE_NEWGENE_54463	purple	10	2	2	3.401	2.27317	4.97588	4.91976	NA	NA	NA	NA	NA	NA	NA
SECALE_CEREALE_NEWGENE_5468	purple	10	3.95929	4.66864	2	3.62508	3.95601	2	NA	NA	NA	NA	NA	NA	NA
SECALE_CEREALE_NEWGENE_7764	purple	10	2	2	5.20229	2.50276	2.73516	4.54943	NA	NA	NA	NA	NA	NA	NA
SECALE_CEREALE_NEWGENE_8568	purple	10	4.93433	3.60466	2	5.37583	3.78107	2.89266	NA	NA	NA	NA	NA	NA	NA
SECALE_CEREALE_NEWGENE_9921	purple	10	8.11816	7.02854	11.3961	8.86402	8.72496	11.2755	NA	NA	NA	NA	NA	NA	NA
SECCE1RV1G0003720	purple	10	7.02178	6.34992	4.72808	5.4873	4.31832	4.32119	1R	14936388	58.67	225	225	225	1
SECCE1RV1G0004520	purple	10	3.10801	3.60466	5.04729	2	3.47104	4.9732	1R	19163453	60.01	2308	1764	1764	4
SECCE1RV1G0016710	purple	10	2	2.59485	5.79621	4.11615	5.26897	5.66752	1R	140891674	59.15	2901	2901	2901	1
SECCE1RV1G0016870	purple	10	2	2	5.34224	3.52413	4.70889	4.74645	1R	144709971	45.34	2320	1506	1506	3
SECCE1RV1G0036910	purple	10	2	2	4.50795	2	2	3.71556	1R	514653501	52.11	4730	2334	2334	4
SECCE1RV1G0046440	purple	10	3.4506	3.72089	5.58701	2	3.58195	4.74645	1R	617298803	44.41	3326	1224	1224	4
SECCE2RV1G0080460	purple	10	6.82998	7.37746	5.20229	5.68731	3.87119	5.02472	2R	130023531	55.22	2347	1710	1710	7
SECCE2RV1G0083680	purple	10	4.63219	4.02214	2	3.71943	3.47104	2	2R	169568853	62.25	1563	1563	1563	1
SECCE2RV1G0086370	purple	10	5.31542	6.07208	3.2669	4.63494	4.70889	3.27956	2R	210513112	45.09	2140	1482	1482	4
SECCE2RV1G0102010	purple	10	2.36611	3.33967	4.44724	4.68257	5.39584	5.63474	2R	572331200	70.91	1131	1131	1131	1
SECCE2RV1G0112310	purple	10	4.82095	4.83264	2.55465	4.18391	2.91542	2.36236	2R	708121202	54.16	1263	1263	1263	1
SECCE2RV1G0122810	purple	10	2.36611	2	4.56621	3.80798	5.26897	4.04992	2R	819163673	70.1	291	291	291	1
SECCE2RV1G0131520	purple	10	3.28945	3.72089	2	4.58569	4.4411	2	2R	884934343	38.54	4821	1773	1773	13
SECCE2RV1G0135270	purple	10	2.65786	4.19288	5.66906	2	5.01594	4.40135	2R	905965794	35.61	3016	1047	1047	7
SECCE2RV1G0138700	purple	10	6.15011	4.27123	2.76826	4.85874	2.73516	3.71556	2R	922763813	48.63	1355	1164	1164	3
SECCE2RV1G0142020	purple	10	4.06266	3.72089	2	4.48185	4.93467	2	2R	938010550	59.31	1096	921	921	3
SECCE3RV1G0144330	purple	10	5.89392	5.31186	2.55465	3.17041	2.91542	2	3R	3626920	59.32	354	261	261	2
SECCE3RV1G0149920	purple	10	5.61658	4.83264	2.95429	4.18391	2	3.27956	3R	29738160	53.56	1796	918	918	9
SECCE3RV1G0164740	purple	10	2	2	4.01695	3.41559	6.22668	4.74645	3R	165685071	66.14	632	543	543	2
SECCE3RV1G0207950	purple	10	3.84793	5.27431	2	4.36994	5.39584	2.36236	3R	925371602	55.69	966	966	966	1
SECCE4RV1G0224120	purple	10	4.56335	4.41621	2	3.80798	5.16591	2.89266	4R	77328491	60.62	1186	1068	1068	2
SECCE4RV1G0224890	purple	10	2	3.33967	4.56621	4.11615	5.01594	5.49558	4R	85629437	43.25	3454	1392	1392	6
SECCE4RV1G0249940	purple	10	2.90042	2	4.01695	2.27317	2.52913	4.74645	4R	587990411	41.87	2651	1425	1425	4
SECCE4RV1G0253520	purple	10	2.90042	2	5.12687	3.0302	3.47104	4.47729	4R	627383927	70.39	1422	1422	1422	1
SECCE4RV1G0255360	purple	10	3.28945	2	6.51094	4.53471	8.35895	5.12256	4R	646020354	65.45	495	495	495	1
SECCE4RV1G0265740	purple	10	2.65786	2	5.37521	3.0302	3.07563	4.40135	4R	727360311	44.87	3408	2148	2148	6
SECCE5RV1G0323170	purple	10	2	2	3.63675	2	5.09288	4.04992	5R	430634376	42.62	3761	1506	1506	9
SECCE5RV1G0329520	purple	10	8.20546	8.29586	3.63675	6.07408	5.56741	4.40135	5R	517709424	60.48	1298	981	981	4
SECCE5RV1G0333490	purple	10	3.95929	3.92855	6.37087	2	4.25277	5.53165	5R	557678295	53.15	3507	1461	1461	2
SECCE5RV1G0361470	purple	10	4.06266	4.48357	2	4.58569	7.32153	2	5R	779600319	61.5	1226	582	582	3
SECCE5RV1G0361690	purple	10	7.71994	8.80067	12.0147	10.1981	11.7304	11.338	5R	780744166	57.51	1038	804	804	2
SECCE6RV1G0388520	purple	10	3.4506	4.34554	2	5.34657	5.6714	3.09904	6R	138241681	51.55	5752	1557	1557	9
SECCE6RV1G0399530	purple	10	4.33462	6.00488	6.86437	5.34657	7.35315	7.16329	6R	441259406	54.96	2378	1470	1470	2
SECCE6RV1G0404750	purple	10	3.28945	3.47824	2	3.89141	4.75697	2	6R	523653656	46.92	4086	2328	2328	3
SECCE6RV1G0408680	purple	10	4.15913	4.41621	6.2338	2.70078	3.07563	6.03726	6R	575736186	47.49	2472	2472	2472	1
SECCE6RV1G0442790	purple	10	3.10801	2	5.04729	3.80798	6.54685	4.32119	6R	819366665	41.78	5374	3537	3537	9
SECCE7RV1G0461470	purple	10	3.10801	3.92855	5.34224	2	3.21981	4.80656	7R	37862606	70.32	684	588	588	2
SECCE7RV1G0500130	purple	10	4.33462	5.41899	2	4.04506	6.12044	2	7R	661977416	54.21	5534	1548	1548	7
SECCE7RV1G0526390	purple	10	4.49106	6.31336	8.2614	7.06694	8.47127	8.47018	7R	894869633	50.24	13604	1614	1614	7
SECCEUNV1G0527350	purple	10	7.0089	7.14755	3.401	6.84425	2.28869	3.58434	0R	1117233	45.77	3852	3852	3852	1
SECCEUNV1G0528590	purple	10	6.12644	4.66864	2	4.24862	2	2	0R	5071412	39.54	3022	1653	1653	7
SECCEUNV1G0541510	purple	10	2	2	9.04219	2	10.1254	7.76538	0R	98003423	38.25	2230	1545	1545	2
SECCEUNV1G0555690	purple	10	9.46225	8.83976	6.89878	8.38457	7.51566	6.46788	0R	302818068	41.79	2345	885	885	11
SECCEUNV1G0558930	purple	10	5.43584	2.32787	7.85115	3.80798	4.03611	9.42414	0R	335163118	60.94	297	297	297	1
SECALE_CEREALE_NEWGENE_10100	blue	2	2.65786	5.0258	5.00579	5.73326	4.93467	6.08659	NA	NA	NA	NA	NA	NA	NA
SECALE_CEREALE_NEWGENE_1017	blue	2	2	5.34846	5.23857	4.85874	4.60766	2	NA	NA	NA	NA	NA	NA	NA
SECALE_CEREALE_NEWGENE_10447	blue	2	2	4.34554	2	2	4.49878	3.94685	NA	NA	NA	NA	NA	NA	NA
SECALE_CEREALE_NEWGENE_10485	blue	2	2.65786	5.64178	2	3.41559	4.18411	4.61813	NA	NA	NA	NA	NA	NA	NA
SECALE_CEREALE_NEWGENE_10678	blue	2	4.15913	3.0148	2	3.0302	2	4.61813	NA	NA	NA	NA	NA	NA	NA
SECALE_CEREALE_NEWGENE_10833	blue	2	2	4.93245	2	2	3.35089	3.83583	NA	NA	NA	NA	NA	NA	NA
SECALE_CEREALE_NEWGENE_10950	blue	2	3.95929	2	2	5.05243	2	3.09904	NA	NA	NA	NA	NA	NA	NA
SECALE_CEREALE_NEWGENE_10963	blue	2	2	6.07208	6.25166	5.9037	5.90268	5.60119	NA	NA	NA	NA	NA	NA	NA
SECALE_CEREALE_NEWGENE_11007	blue	2	5.68299	3.47824	6.46575	5.15728	3.35089	3.71556	NA	NA	NA	NA	NA	NA	NA
SECALE_CEREALE_NEWGENE_11033	blue	2	3.28945	5.23575	2	4.42698	4.49878	5.30034	NA	NA	NA	NA	NA	NA	NA
SECALE_CEREALE_NEWGENE_11051	blue	2	2	3.92855	4.24808	4.58569	4.31832	2	NA	NA	NA	NA	NA	NA	NA
SECALE_CEREALE_NEWGENE_11096	blue	2	2	7.08386	2	7.45069	2	7.00553	NA	NA	NA	NA	NA	NA	NA
SECALE_CEREALE_NEWGENE_11145	blue	2	5.08926	2	2.30382	3.80798	3.87119	4.40135	NA	NA	NA	NA	NA	NA	NA
SECALE_CEREALE_NEWGENE_11229	blue	2	2.90042	8.62534	8.64607	8.06336	8.01298	8.88695	NA	NA	NA	NA	NA	NA	NA
SECALE_CEREALE_NEWGENE_11352	blue	2	2	5.98177	5.61488	3.62508	3.07563	2.89266	NA	NA	NA	NA	NA	NA	NA
SECALE_CEREALE_NEWGENE_11362	blue	2	2	6.68651	5.50002	6.51654	6.47682	2	NA	NA	NA	NA	NA	NA	NA
SECALE_CEREALE_NEWGENE_11551	blue	2	2	4.83264	4.44724	4.72867	3.35089	4.54943	NA	NA	NA	NA	NA	NA	NA
SECALE_CEREALE_NEWGENE_11970	blue	2	5.27293	2	2.76826	2	2.52913	4.54943	NA	NA	NA	NA	NA	NA	NA
SECALE_CEREALE_NEWGENE_12144	blue	2	5.22916	2	2	3.2982	2	2	NA	NA	NA	NA	NA	NA	NA
SECALE_CEREALE_NEWGENE_12149	blue	2	4.76073	2	2.95429	2	3.21981	2	NA	NA	NA	NA	NA	NA	NA
SECALE_CEREALE_NEWGENE_12299	blue	2	2	3.82845	5.79621	5.28619	6.06424	4.9732	NA	NA	NA	NA	NA	NA	NA
SECALE_CEREALE_NEWGENE_12416	blue	2	2	3.60466	4.91903	4.85874	4.38102	4.04992	NA	NA	NA	NA	NA	NA	NA
SECALE_CEREALE_NEWGENE_12504	blue	2	3.28945	5.38416	3.401	4.18391	6.57394	4.86427	NA	NA	NA	NA	NA	NA	NA
SECALE_CEREALE_NEWGENE_12607	blue	2	4.06266	2	6.12171	4.58569	2	2	NA	NA	NA	NA	NA	NA	NA
SECALE_CEREALE_NEWGENE_12872	blue	2	2	4.54793	2.76826	4.63494	3.35089	4.68372	NA	NA	NA	NA	NA	NA	NA
SECALE_CEREALE_NEWGENE_1297	blue	2	5.89392	3.60466	6.35443	4.93936	3.78107	4.14612	NA	NA	NA	NA	NA	NA	NA
SECALE_CEREALE_NEWGENE_13083	blue	2	2	3.0148	4.62221	4.31056	5.12986	2	NA	NA	NA	NA	NA	NA	NA
SECALE_CEREALE_NEWGENE_13141	blue	2	2	4.7254	4.38386	5.7557	5.05492	6.08659	NA	NA	NA	NA	NA	NA	NA
SECALE_CEREALE_NEWGENE_132	blue	2	5.08926	9.01506	6.73065	3.17041	9.3084	7.53603	NA	NA	NA	NA	NA	NA	NA
SECALE_CEREALE_NEWGENE_13251	blue	2	3.72725	6.6132	6.10215	6.1607	6.2934	7.00553	NA	NA	NA	NA	NA	NA	NA
SECALE_CEREALE_NEWGENE_13302	blue	2	2	5.19613	2	6.65429	4.4411	5.30034	NA	NA	NA	NA	NA	NA	NA
SECALE_CEREALE_NEWGENE_13526	blue	2	3.28945	5.67097	2.76826	5.37583	4.4411	3.94685	NA	NA	NA	NA	NA	NA	NA
SECALE_CEREALE_NEWGENE_13726	blue	2	2	4.41621	2	3.62508	4.65916	3.43999	NA	NA	NA	NA	NA	NA	NA
SECALE_CEREALE_NEWGENE_14126	blue	2	2.65786	4.60955	3.52368	5.46023	6.90786	4.68372	NA	NA	NA	NA	NA	NA	NA
SECALE_CEREALE_NEWGENE_14589	blue	2	2	4.11004	4.72808	4.63494	4.89226	4.40135	NA	NA	NA	NA	NA	NA	NA
SECALE_CEREALE_NEWGENE_14659	blue	2	4.63219	3.0148	2	3.2982	2	4.61813	NA	NA	NA	NA	NA	NA	NA
SECALE_CEREALE_NEWGENE_14838	blue	2	3.28945	5.86029	5.23857	3.17041	5.8371	5.82114	NA	NA	NA	NA	NA	NA	NA
SECALE_CEREALE_NEWGENE_14969	blue	2	2	7.6213	7.67702	6.86503	8.23713	7.09261	NA	NA	NA	NA	NA	NA	NA
SECALE_CEREALE_NEWGENE_1525	blue	2	2	4.19288	4.17507	6.14379	5.36516	5.30034	NA	NA	NA	NA	NA	NA	NA
SECALE_CEREALE_NEWGENE_1531	blue	2	2	5.67097	5.12687	5.12317	5.48418	5.1691	NA	NA	NA	NA	NA	NA	NA
SECALE_CEREALE_NEWGENE_15405	blue	2	2	4.66864	2	4.68257	4.11201	3.71556	NA	NA	NA	NA	NA	NA	NA
SECALE_CEREALE_NEWGENE_16768	blue	2	2.65786	6.45436	7.36869	7.21193	6.35716	6.82838	NA	NA	NA	NA	NA	NA	NA
SECALE_CEREALE_NEWGENE_17072	blue	2	5.77719	2	3.11904	3.2982	4.4411	5.87828	NA	NA	NA	NA	NA	NA	NA
SECALE_CEREALE_NEWGENE_1713	blue	2	5.31542	3.60466	4.01695	2.70078	3.68494	2	NA	NA	NA	NA	NA	NA	NA
SECALE_CEREALE_NEWGENE_18006	blue	2	3.10801	5.41899	4.09818	6.64229	5.12986	4.86427	NA	NA	NA	NA	NA	NA	NA
SECALE_CEREALE_NEWGENE_18121	blue	2	2	4.34554	3.93088	3.89141	4.49878	2	NA	NA	NA	NA	NA	NA	NA
SECALE_CEREALE_NEWGENE_18530	blue	2	4.87875	2	3.93088	2	2	2	NA	NA	NA	NA	NA	NA	NA
SECALE_CEREALE_NEWGENE_18618	blue	2	9.20132	7.1054	4.67612	4.63494	6.02551	4.14612	NA	NA	NA	NA	NA	NA	NA
SECALE_CEREALE_NEWGENE_18691	blue	2	2.65786	5.83472	6.5973	6.34956	6.53311	5.69958	NA	NA	NA	NA	NA	NA	NA
SECALE_CEREALE_NEWGENE_188	blue	2	2	4.11004	2	5.25503	3.95601	5.1691	NA	NA	NA	NA	NA	NA	NA
SECALE_CEREALE_NEWGENE_1930	blue	2	6.84456	4.48357	4.38386	3.62508	6.10195	6.24705	NA	NA	NA	NA	NA	NA	NA
SECALE_CEREALE_NEWGENE_19329	blue	2	2	4.41621	5.27396	4.89961	3.95601	5.2579	NA	NA	NA	NA	NA	NA	NA
SECALE_CEREALE_NEWGENE_19441	blue	2	2	4.60955	5.37521	3.62508	4.25277	4.04992	NA	NA	NA	NA	NA	NA	NA
SECALE_CEREALE_NEWGENE_19451	blue	2	2.65786	3.92855	5.72127	5.71047	5.8371	5.93325	NA	NA	NA	NA	NA	NA	NA
SECALE_CEREALE_NEWGENE_19492	blue	2	6.38764	2	5.79621	5.4873	2	2.36236	NA	NA	NA	NA	NA	NA	NA
SECALE_CEREALE_NEWGENE_19572	blue	2	5.94893	3.47824	5.79621	3.71943	3.87119	4.47729	NA	NA	NA	NA	NA	NA	NA
SECALE_CEREALE_NEWGENE_19574	blue	2	4.33462	6.9943	6.62498	7.20379	6.71448	5.56684	NA	NA	NA	NA	NA	NA	NA
SECALE_CEREALE_NEWGENE_19733	blue	2	2	5.27431	6.32098	5.28619	5.48418	5.42062	NA	NA	NA	NA	NA	NA	NA
SECALE_CEREALE_NEWGENE_19766	blue	2	2	4.48357	6.48097	5.88346	5.6714	5.02472	NA	NA	NA	NA	NA	NA	NA
SECALE_CEREALE_NEWGENE_19896	blue	2	4.82095	2	2	2	2	2	NA	NA	NA	NA	NA	NA	NA
SECALE_CEREALE_NEWGENE_19954	blue	2	2	6.00488	5.66906	5.12317	6.12044	5.7917	NA	NA	NA	NA	NA	NA	NA
SECALE_CEREALE_NEWGENE_20150	blue	2	2.65786	5.95828	2.76826	4.89961	5.12986	5.30034	NA	NA	NA	NA	NA	NA	NA
SECALE_CEREALE_NEWGENE_20245	blue	2	2	5.1554	5.16507	5.25503	3.58195	5.53165	NA	NA	NA	NA	NA	NA	NA
SECALE_CEREALE_NEWGENE_20280	blue	2	4.98784	2	2.95429	4.18391	2.73516	2.65174	NA	NA	NA	NA	NA	NA	NA
SECALE_CEREALE_NEWGENE_204	blue	2	2	3.82845	2	3.71943	5.39584	4.68372	NA	NA	NA	NA	NA	NA	NA
SECALE_CEREALE_NEWGENE_20495	blue	2	2	3.47824	3.401	4.72867	4.75697	4.54943	NA	NA	NA	NA	NA	NA	NA
SECALE_CEREALE_NEWGENE_20527	blue	2	2	4.97988	3.7416	2.50276	4.38102	4.40135	NA	NA	NA	NA	NA	NA	NA
SECALE_CEREALE_NEWGENE_20549	blue	2	5.08926	3.0148	5.37521	2	4.4411	3.09904	NA	NA	NA	NA	NA	NA	NA
SECALE_CEREALE_NEWGENE_20621	blue	2	4.87875	3.33967	2	2	2	2	NA	NA	NA	NA	NA	NA	NA
SECALE_CEREALE_NEWGENE_20708	blue	2	2	4.54793	5.20229	5.63985	4.25277	4.04992	NA	NA	NA	NA	NA	NA	NA
SECALE_CEREALE_NEWGENE_20766	blue	2	5.83673	2	4.38386	2	3.87119	2.65174	NA	NA	NA	NA	NA	NA	NA
SECALE_CEREALE_NEWGENE_21112	blue	2	5.71507	3.60466	3.93088	3.41559	3.21981	2	NA	NA	NA	NA	NA	NA	NA
SECALE_CEREALE_NEWGENE_21117	blue	2	5.03945	2	2	2	2	2	NA	NA	NA	NA	NA	NA	NA
SECALE_CEREALE_NEWGENE_21182	blue	2	5.22916	2.32787	5.50002	3.80798	4.18411	3.58434	NA	NA	NA	NA	NA	NA	NA
SECALE_CEREALE_NEWGENE_21192	blue	2	4.49106	6.53596	7.63	7.99427	7.62978	7.19737	NA	NA	NA	NA	NA	NA	NA
SECALE_CEREALE_NEWGENE_21326	blue	2	2.65786	5.69959	6.16005	6.24242	6.60053	5.93325	NA	NA	NA	NA	NA	NA	NA
SECALE_CEREALE_NEWGENE_21329	blue	2	2	5.31186	2	2	5.20109	5.63474	NA	NA	NA	NA	NA	NA	NA
SECALE_CEREALE_NEWGENE_21410	blue	2	5.65017	3.0148	2	5.56559	2.28869	2	NA	NA	NA	NA	NA	NA	NA
SECALE_CEREALE_NEWGENE_21461	blue	2	2	3.82845	3.7416	5.31669	3.87119	4.74645	NA	NA	NA	NA	NA	NA	NA
SECALE_CEREALE_NEWGENE_21918	blue	2	2	4.7254	4.17507	4.53471	4.18411	2	NA	NA	NA	NA	NA	NA	NA
SECALE_CEREALE_NEWGENE_21942	blue	2	2	4.27123	5.20229	4.63494	4.49878	4.23631	NA	NA	NA	NA	NA	NA	NA
SECALE_CEREALE_NEWGENE_21952	blue	2	2	5.69959	6.14101	5.84212	5.51246	4.91976	NA	NA	NA	NA	NA	NA	NA
SECALE_CEREALE_NEWGENE_21980	blue	2	4.82095	2	2	3.17041	2	2.65174	NA	NA	NA	NA	NA	NA	NA
SECALE_CEREALE_NEWGENE_22118	blue	2	5.08926	2	3.11904	4.24862	2	3.58434	NA	NA	NA	NA	NA	NA	NA
SECALE_CEREALE_NEWGENE_22139	blue	2	2	4.11004	5.20229	3.17041	4.84855	2	NA	NA	NA	NA	NA	NA	NA
SECALE_CEREALE_NEWGENE_22178	blue	2	3.95929	5.11348	2.95429	3.41559	6.41823	5.34156	NA	NA	NA	NA	NA	NA	NA
SECALE_CEREALE_NEWGENE_22222	blue	2	2	5.1554	5.55859	7.35841	5.56741	6.64297	NA	NA	NA	NA	NA	NA	NA
SECALE_CEREALE_NEWGENE_22494	blue	2	2	3.18636	2	4.68257	4.89226	4.04992	NA	NA	NA	NA	NA	NA	NA
SECALE_CEREALE_NEWGENE_22763	blue	2	2	5.58156	5.95728	4.77334	6.10195	6.2898	NA	NA	NA	NA	NA	NA	NA
SECALE_CEREALE_NEWGENE_23140	blue	2	2	4.54793	4.77824	3.17041	4.97588	4.61813	NA	NA	NA	NA	NA	NA	NA
SECALE_CEREALE_NEWGENE_23256	blue	2	2	6.00488	6.56909	5.01572	5.05492	5.69958	NA	NA	NA	NA	NA	NA	NA
SECALE_CEREALE_NEWGENE_23348	blue	2	2	4.11004	5.27396	4.11615	4.84855	3.71556	NA	NA	NA	NA	NA	NA	NA
SECALE_CEREALE_NEWGENE_2366	blue	2	4.87875	3.33967	2	2	2.52913	3.43999	NA	NA	NA	NA	NA	NA	NA
SECALE_CEREALE_NEWGENE_23792	blue	2	3.95929	6.65763	3.7416	5.821	5.16591	5.63474	NA	NA	NA	NA	NA	NA	NA
SECALE_CEREALE_NEWGENE_2397	blue	2	2.90042	5.9344	6.32098	6.88553	6.79727	4.14612	NA	NA	NA	NA	NA	NA	NA
SECALE_CEREALE_NEWGENE_24056	blue	2	2	6.13628	5.66906	6.89567	6.63952	5.7917	NA	NA	NA	NA	NA	NA	NA
SECALE_CEREALE_NEWGENE_24076	blue	2	2	3.82845	3.11904	2.87487	5.42589	4.47729	NA	NA	NA	NA	NA	NA	NA
SECALE_CEREALE_NEWGENE_24312	blue	2	2	5.1554	4.62221	4.24862	4.80349	4.32119	NA	NA	NA	NA	NA	NA	NA
SECALE_CEREALE_NEWGENE_2451	blue	2	2	3.33967	4.87361	5.15728	3.78107	5.21419	NA	NA	NA	NA	NA	NA	NA
SECALE_CEREALE_NEWGENE_24532	blue	2	3.28945	4.66864	4.62221	2	4.97588	4.04992	NA	NA	NA	NA	NA	NA	NA
SECALE_CEREALE_NEWGENE_24599	blue	2	2	5.19613	6.43481	5.63985	5.30175	5.49558	NA	NA	NA	NA	NA	NA	NA
SECALE_CEREALE_NEWGENE_24672	blue	2	4.15913	2.59485	5.00579	2.27317	4.49878	2.89266	NA	NA	NA	NA	NA	NA	NA
SECALE_CEREALE_NEWGENE_24820	blue	2	6.17339	4.60955	6.95438	2.87487	5.48418	3.71556	NA	NA	NA	NA	NA	NA	NA
SECALE_CEREALE_NEWGENE_24961	blue	2	5.43584	4.60955	6.62498	6.89567	2.73516	4.23631	NA	NA	NA	NA	NA	NA	NA
SECALE_CEREALE_NEWGENE_2513	blue	2	5.08926	3.0148	2	4.63494	2	2	NA	NA	NA	NA	NA	NA	NA
SECALE_CEREALE_NEWGENE_25556	blue	2	2	4.02214	2	4.68257	4.18411	4.47729	NA	NA	NA	NA	NA	NA	NA
SECALE_CEREALE_NEWGENE_2566	blue	2	3.4506	6.70073	4.24808	5.22318	4.97588	6.67557	NA	NA	NA	NA	NA	NA	NA
SECALE_CEREALE_NEWGENE_25939	blue	2	2	3.60466	3.401	5.22318	4.18411	4.40135	NA	NA	NA	NA	NA	NA	NA
SECALE_CEREALE_NEWGENE_26109	blue	2	2	5.11348	4.96306	4.42698	5.42589	5.2579	NA	NA	NA	NA	NA	NA	NA
SECALE_CEREALE_NEWGENE_26127	blue	2	5.35668	2.59485	3.401	3.71943	4.65916	6.01195	NA	NA	NA	NA	NA	NA	NA
SECALE_CEREALE_NEWGENE_26152	blue	2	5.03945	6.07208	4.09818	6.50334	6.62664	6.9533	NA	NA	NA	NA	NA	NA	NA
SECALE_CEREALE_NEWGENE_26181	blue	2	2.65786	5.23575	6.25166	4.89961	3.78107	2	NA	NA	NA	NA	NA	NA	NA
SECALE_CEREALE_NEWGENE_27133	blue	2	5.74646	2	2	5.34657	3.58195	4.32119	NA	NA	NA	NA	NA	NA	NA
SECALE_CEREALE_NEWGENE_27159	blue	2	2	5.38416	2	6.4215	7.53646	6.43017	NA	NA	NA	NA	NA	NA	NA
SECALE_CEREALE_NEWGENE_27239	blue	2	2	5.07031	4.24808	4.81667	5.05492	4.86427	NA	NA	NA	NA	NA	NA	NA
SECALE_CEREALE_NEWGENE_27245	blue	2	4.93433	3.47824	3.11904	5.92365	2	3.43999	NA	NA	NA	NA	NA	NA	NA
SECALE_CEREALE_NEWGENE_27335	blue	2	2	5.48623	5.23857	4.48185	5.3338	5.56684	NA	NA	NA	NA	NA	NA	NA
SECALE_CEREALE_NEWGENE_27534	blue	2	5.22916	2	2	2	2	2	NA	NA	NA	NA	NA	NA	NA
SECALE_CEREALE_NEWGENE_27552	blue	2	2	3.72089	4.77824	5.01572	4.60766	3.43999	NA	NA	NA	NA	NA	NA	NA
SECALE_CEREALE_NEWGENE_27613	blue	2	2	5.41899	6.14101	6.56816	4.75697	5.53165	NA	NA	NA	NA	NA	NA	NA
SECALE_CEREALE_NEWGENE_27772	blue	2	5.22916	3.47824	4.67612	2	3.35089	2	NA	NA	NA	NA	NA	NA	NA
SECALE_CEREALE_NEWGENE_27855	blue	2	6.28449	3.82845	5.89044	5.61552	3.35089	3.58434	NA	NA	NA	NA	NA	NA	NA
SECALE_CEREALE_NEWGENE_28108	blue	2	4.93433	3.18636	2	2	3.68494	4.23631	NA	NA	NA	NA	NA	NA	NA
SECALE_CEREALE_NEWGENE_2819	blue	2	2	4.88341	3.7416	5.9037	6.22668	3.27956	NA	NA	NA	NA	NA	NA	NA
SECALE_CEREALE_NEWGENE_28342	blue	2	2	3.92855	2	3.41559	4.93467	4.04992	NA	NA	NA	NA	NA	NA	NA
SECALE_CEREALE_NEWGENE_28361	blue	2	2	4.88341	5.5296	4.18391	4.03611	4.61813	NA	NA	NA	NA	NA	NA	NA
SECALE_CEREALE_NEWGENE_28859	blue	2	7.51648	4.48357	7.28443	3.97028	5.8371	4.23631	NA	NA	NA	NA	NA	NA	NA
SECALE_CEREALE_NEWGENE_29063	blue	2	6.10238	3.0148	3.63675	3.41559	2	2.65174	NA	NA	NA	NA	NA	NA	NA
SECALE_CEREALE_NEWGENE_29273	blue	2	5.27293	4.02214	4.67612	3.89141	3.87119	2	NA	NA	NA	NA	NA	NA	NA
SECALE_CEREALE_NEWGENE_29287	blue	2	4.76073	2	2	4.04506	2.52913	2	NA	NA	NA	NA	NA	NA	NA
SECALE_CEREALE_NEWGENE_29511	blue	2	5.74646	2	2.55465	3.17041	2.28869	2	NA	NA	NA	NA	NA	NA	NA
SECALE_CEREALE_NEWGENE_29548	blue	2	2	4.34554	2	4.24862	4.84855	5.45859	NA	NA	NA	NA	NA	NA	NA
SECALE_CEREALE_NEWGENE_29591	blue	2	2	3.92855	3.83934	5.12317	2.52913	3.71556	NA	NA	NA	NA	NA	NA	NA
SECALE_CEREALE_NEWGENE_300	blue	2	2	7.05092	5.97889	6.79092	6.91847	6.15755	NA	NA	NA	NA	NA	NA	NA
SECALE_CEREALE_NEWGENE_30047	blue	2	2	6.29472	2	7.76463	6.79727	5.30034	NA	NA	NA	NA	NA	NA	NA
SECALE_CEREALE_NEWGENE_30145	blue	2	5.31542	2	2	6.1607	2	2	NA	NA	NA	NA	NA	NA	NA
SECALE_CEREALE_NEWGENE_303	blue	2	2	4.83264	4.56621	4.97805	3.87119	4.14612	NA	NA	NA	NA	NA	NA	NA
SECALE_CEREALE_NEWGENE_30355	blue	2	5.54698	3.60466	2.55465	2	2.91542	3.58434	NA	NA	NA	NA	NA	NA	NA
SECALE_CEREALE_NEWGENE_30617	blue	2	5.13742	2	5.55859	3.41559	3.35089	2.89266	NA	NA	NA	NA	NA	NA	NA
SECALE_CEREALE_NEWGENE_30663	blue	2	2	4.54793	4.44724	4.36994	4.31832	5.34156	NA	NA	NA	NA	NA	NA	NA
SECALE_CEREALE_NEWGENE_30682	blue	2	2	4.93245	4.44724	4.31056	4.4411	2.65174	NA	NA	NA	NA	NA	NA	NA
SECALE_CEREALE_NEWGENE_31294	blue	2	4.76073	2	4.31756	4.04506	2.52913	2	NA	NA	NA	NA	NA	NA	NA
SECALE_CEREALE_NEWGENE_3180	blue	2	2	4.97988	3.93088	5.86294	3.58195	5.30034	NA	NA	NA	NA	NA	NA	NA
SECALE_CEREALE_NEWGENE_31830	blue	2	2	4.60955	4.96306	5.79956	4.55425	4.04992	NA	NA	NA	NA	NA	NA	NA
SECALE_CEREALE_NEWGENE_3220	blue	2	2	4.02214	4.72808	2	3.47104	3.09904	NA	NA	NA	NA	NA	NA	NA
SECALE_CEREALE_NEWGENE_32306	blue	2	3.4506	5.48623	6.66552	7.25981	5.30175	2	NA	NA	NA	NA	NA	NA	NA
SECALE_CEREALE_NEWGENE_32340	blue	2	2	3.33967	5.12687	3.97028	4.65916	3.58434	NA	NA	NA	NA	NA	NA	NA
SECALE_CEREALE_NEWGENE_32420	blue	2	3.4506	2	4.77824	3.62508	2	2	NA	NA	NA	NA	NA	NA	NA
SECALE_CEREALE_NEWGENE_3356	blue	2	2	4.54793	4.38386	5.28619	4.03611	5.12256	NA	NA	NA	NA	NA	NA	NA
SECALE_CEREALE_NEWGENE_34114	blue	2	2	4.34554	4.38386	2.50276	4.89226	4.47729	NA	NA	NA	NA	NA	NA	NA
SECALE_CEREALE_NEWGENE_34168	blue	2	5.65017	2.32787	3.52368	3.0302	2.52913	2.89266	NA	NA	NA	NA	NA	NA	NA
SECALE_CEREALE_NEWGENE_34337	blue	2	2	5.11348	4.77824	4.18391	4.84855	5.73095	NA	NA	NA	NA	NA	NA	NA
SECALE_CEREALE_NEWGENE_34530	blue	2	4.82095	2	3.52368	4.04506	2	2	NA	NA	NA	NA	NA	NA	NA
SECALE_CEREALE_NEWGENE_3461	blue	2	2	4.54793	4.31756	4.18391	4.03611	2	NA	NA	NA	NA	NA	NA	NA
SECALE_CEREALE_NEWGENE_34757	blue	2	2.90042	6.47105	6.2338	5.25503	5.26897	6.13429	NA	NA	NA	NA	NA	NA	NA
SECALE_CEREALE_NEWGENE_34904	blue	2	2.65786	7.69421	6.71786	7.28317	7.73554	6.87123	NA	NA	NA	NA	NA	NA	NA
SECALE_CEREALE_NEWGENE_34965	blue	2	2	4.27123	5.04729	3.80798	4.11201	2	NA	NA	NA	NA	NA	NA	NA
SECALE_CEREALE_NEWGENE_34994	blue	2	2	3.47824	4.72808	4.48185	4.31832	2	NA	NA	NA	NA	NA	NA	NA
SECALE_CEREALE_NEWGENE_35092	blue	2	2	4.27123	2	2	4.75697	3.27956	NA	NA	NA	NA	NA	NA	NA
SECALE_CEREALE_NEWGENE_35093	blue	2	2	4.60955	4.50795	3.17041	5.56741	4.40135	NA	NA	NA	NA	NA	NA	NA
SECALE_CEREALE_NEWGENE_35405	blue	2	5.51088	4.27123	6.71786	6.09182	4.38102	4.14612	NA	NA	NA	NA	NA	NA	NA
SECALE_CEREALE_NEWGENE_35504	blue	2	4.93433	3.33967	3.11904	2	2	2	NA	NA	NA	NA	NA	NA	NA
SECALE_CEREALE_NEWGENE_35774	blue	2	4.63219	2	3.63675	2	3.58195	2	NA	NA	NA	NA	NA	NA	NA
SECALE_CEREALE_NEWGENE_35796	blue	2	2	4.7254	2.76826	2	4.60766	4.47729	NA	NA	NA	NA	NA	NA	NA
SECALE_CEREALE_NEWGENE_35905	blue	2	2	4.7254	4.31756	5.51387	5.36516	2.65174	NA	NA	NA	NA	NA	NA	NA
SECALE_CEREALE_NEWGENE_36104	blue	2	3.28945	5.07031	3.52368	5.84212	6.2934	5.66752	NA	NA	NA	NA	NA	NA	NA
SECALE_CEREALE_NEWGENE_3618	blue	2	3.10801	5.0258	3.7416	5.61552	4.18411	6.44915	NA	NA	NA	NA	NA	NA	NA
SECALE_CEREALE_NEWGENE_36246	blue	2	2	4.78001	2	4.04506	3.47104	2.89266	NA	NA	NA	NA	NA	NA	NA
SECALE_CEREALE_NEWGENE_36434	blue	2	2	3.60466	4.44724	5.63985	4.11201	4.61813	NA	NA	NA	NA	NA	NA	NA
SECALE_CEREALE_NEWGENE_36598	blue	2	5.51088	4.02214	4.31756	4.04506	3.47104	2	NA	NA	NA	NA	NA	NA	NA
SECALE_CEREALE_NEWGENE_36868	blue	2	3.4506	5.64178	6.37087	3.80798	5.90268	6.57546	NA	NA	NA	NA	NA	NA	NA
SECALE_CEREALE_NEWGENE_37029	blue	2	4.15913	2	4.67612	2	2	2	NA	NA	NA	NA	NA	NA	NA
SECALE_CEREALE_NEWGENE_37124	blue	2	2	4.27123	4.87361	3.0302	4.80349	5.12256	NA	NA	NA	NA	NA	NA	NA
SECALE_CEREALE_NEWGENE_37253	blue	2	2	4.02214	4.56621	3.52413	2.52913	2	NA	NA	NA	NA	NA	NA	NA
SECALE_CEREALE_NEWGENE_37301	blue	2	6.26294	4.41621	5.43896	3.52413	3.35089	3.71556	NA	NA	NA	NA	NA	NA	NA
SECALE_CEREALE_NEWGENE_37374	blue	2	3.4506	5.38416	2.55465	2.87487	4.03611	4.86427	NA	NA	NA	NA	NA	NA	NA
SECALE_CEREALE_NEWGENE_37524	blue	2	2	5.23575	2.55465	3.97028	4.03611	3.27956	NA	NA	NA	NA	NA	NA	NA
SECALE_CEREALE_NEWGENE_37750	blue	2	2.36611	6.00488	6.38712	6.05611	6.19213	6.22519	NA	NA	NA	NA	NA	NA	NA
SECALE_CEREALE_NEWGENE_37762	blue	2	4.41496	6.91111	7.04935	2	6.00575	6.18045	NA	NA	NA	NA	NA	NA	NA
SECALE_CEREALE_NEWGENE_37870	blue	2	2	5.11348	3.7416	4.04506	2.73516	2	NA	NA	NA	NA	NA	NA	NA
SECALE_CEREALE_NEWGENE_37917	blue	2	2	5.0258	4.24808	2.70078	3.47104	3.43999	NA	NA	NA	NA	NA	NA	NA
SECALE_CEREALE_NEWGENE_38142	blue	2	5.54698	2	3.83934	4.24862	3.07563	2	NA	NA	NA	NA	NA	NA	NA
SECALE_CEREALE_NEWGENE_38265	blue	2	2	4.60955	4.50795	2	3.78107	4.47729	NA	NA	NA	NA	NA	NA	NA
SECALE_CEREALE_NEWGENE_38375	blue	2	2	5.1554	2	6.24242	5.54019	4.32119	NA	NA	NA	NA	NA	NA	NA
SECALE_CEREALE_NEWGENE_38997	blue	2	6.64248	2	2	3.0302	3.07563	2	NA	NA	NA	NA	NA	NA	NA
SECALE_CEREALE_NEWGENE_39201	blue	2	3.95929	2	2	2	2	5.2579	NA	NA	NA	NA	NA	NA	NA
SECALE_CEREALE_NEWGENE_39485	blue	2	2	3.92855	2	3.62508	5.36516	4.68372	NA	NA	NA	NA	NA	NA	NA
SECALE_CEREALE_NEWGENE_39508	blue	2	4.69789	3.33967	5.58701	3.41559	3.21981	2	NA	NA	NA	NA	NA	NA	NA
SECALE_CEREALE_NEWGENE_39879	blue	2	2	3.33967	2	3.97028	4.55425	4.23631	NA	NA	NA	NA	NA	NA	NA
SECALE_CEREALE_NEWGENE_40530	blue	2	2	4.97988	5.5296	5.94334	3.95601	5.1691	NA	NA	NA	NA	NA	NA	NA
SECALE_CEREALE_NEWGENE_4109	blue	2	2	5.27431	4.67612	4.18391	4.70889	4.80656	NA	NA	NA	NA	NA	NA	NA
SECALE_CEREALE_NEWGENE_41294	blue	2	3.10801	4.41621	3.401	5.68731	5.6461	5.82114	NA	NA	NA	NA	NA	NA	NA
SECALE_CEREALE_NEWGENE_41357	blue	2	2	4.34554	5.50002	4.04506	4.11201	3.09904	NA	NA	NA	NA	NA	NA	NA
SECALE_CEREALE_NEWGENE_41884	blue	2	4.76073	6.40309	7.17636	6.76903	6.89717	3.27956	NA	NA	NA	NA	NA	NA	NA
SECALE_CEREALE_NEWGENE_41995	blue	2	2	4.60955	2	5.63985	5.39584	5.30034	NA	NA	NA	NA	NA	NA	NA
SECALE_CEREALE_NEWGENE_42017	blue	2	2	4.34554	4.82671	3.89141	3.07563	2	NA	NA	NA	NA	NA	NA	NA
SECALE_CEREALE_NEWGENE_4214	blue	2	2	5.11348	2.95429	3.80798	4.84855	4.61813	NA	NA	NA	NA	NA	NA	NA
SECALE_CEREALE_NEWGENE_42367	blue	2	4.76073	2.82005	2.55465	4.72867	2.28869	3.27956	NA	NA	NA	NA	NA	NA	NA
SECALE_CEREALE_NEWGENE_4240	blue	2	5.89392	2	2	4.68257	3.21981	2	NA	NA	NA	NA	NA	NA	NA
SECALE_CEREALE_NEWGENE_42447	blue	2	2	4.54793	4.72808	2	3.58195	3.27956	NA	NA	NA	NA	NA	NA	NA
SECALE_CEREALE_NEWGENE_4258	blue	2	2.65786	3.82845	2	4.68257	4.38102	4.61813	NA	NA	NA	NA	NA	NA	NA
SECALE_CEREALE_NEWGENE_42826	blue	2	2	4.88341	2	4.04506	3.78107	3.94685	NA	NA	NA	NA	NA	NA	NA
SECALE_CEREALE_NEWGENE_4286	blue	2	6.30572	2	4.62221	4.58569	3.47104	2	NA	NA	NA	NA	NA	NA	NA
SECALE_CEREALE_NEWGENE_42883	blue	2	2.90042	6.36786	6.54031	7.6555	5.23543	6.46788	NA	NA	NA	NA	NA	NA	NA
SECALE_CEREALE_NEWGENE_43072	blue	2	2	4.19288	5.58701	5.15728	5.3338	3.94685	NA	NA	NA	NA	NA	NA	NA
SECALE_CEREALE_NEWGENE_43099	blue	2	2	4.83264	5.55859	4.48185	5.12986	5.30034	NA	NA	NA	NA	NA	NA	NA
SECALE_CEREALE_NEWGENE_43111	blue	2	2	5.0258	5.20229	6.09182	5.09288	4.61813	NA	NA	NA	NA	NA	NA	NA
SECALE_CEREALE_NEWGENE_43173	blue	2	2.65786	5.83472	6.14101	7.27543	6.47682	6.78421	NA	NA	NA	NA	NA	NA	NA
SECALE_CEREALE_NEWGENE_43198	blue	2	2.36611	5.1554	5.50002	4.72867	6.50524	3.27956	NA	NA	NA	NA	NA	NA	NA
SECALE_CEREALE_NEWGENE_43240	blue	2	3.10801	3.92855	2	5.34657	5.45533	4.40135	NA	NA	NA	NA	NA	NA	NA
SECALE_CEREALE_NEWGENE_43329	blue	2	2	7.62876	8.72811	8.01302	8.05204	8.03408	NA	NA	NA	NA	NA	NA	NA
SECALE_CEREALE_NEWGENE_43374	blue	2	2.65786	4.97988	3.2669	5.46023	6.61365	5.49558	NA	NA	NA	NA	NA	NA	NA
SECALE_CEREALE_NEWGENE_43478	blue	2	6.46516	2	4.31756	3.80798	2	2	NA	NA	NA	NA	NA	NA	NA
SECALE_CEREALE_NEWGENE_43859	blue	2	2	4.66864	2	3.0302	4.4411	2.65174	NA	NA	NA	NA	NA	NA	NA
SECALE_CEREALE_NEWGENE_44060	blue	2	7.32184	5.31186	5.20229	5.51387	6.89717	8.02778	NA	NA	NA	NA	NA	NA	NA
SECALE_CEREALE_NEWGENE_4419	blue	2	2	3.18636	4.87361	4.85874	3.58195	4.61813	NA	NA	NA	NA	NA	NA	NA
SECALE_CEREALE_NEWGENE_44210	blue	2	2	4.27123	4.38386	4.72867	4.38102	2	NA	NA	NA	NA	NA	NA	NA
SECALE_CEREALE_NEWGENE_44258	blue	2	5.08926	2	2	2.87487	2	4.14612	NA	NA	NA	NA	NA	NA	NA
SECALE_CEREALE_NEWGENE_44281	blue	2	2.65786	5.58156	5.66906	4.72867	4.55425	5.45859	NA	NA	NA	NA	NA	NA	NA
SECALE_CEREALE_NEWGENE_4429	blue	2	2	4.66864	5.34224	4.24862	3.87119	4.74645	NA	NA	NA	NA	NA	NA	NA
SECALE_CEREALE_NEWGENE_44318	blue	2	2	5.0258	2	4.63494	2	4.23631	NA	NA	NA	NA	NA	NA	NA
SECALE_CEREALE_NEWGENE_44349	blue	2	2	5.80869	2	6.12667	5.76841	4.91976	NA	NA	NA	NA	NA	NA	NA
SECALE_CEREALE_NEWGENE_44408	blue	2	6.07791	3.60466	2	3.97028	3.78107	4.14612	NA	NA	NA	NA	NA	NA	NA
SECALE_CEREALE_NEWGENE_44414	blue	2	2	3.82845	2	4.53471	2.73516	6.203	NA	NA	NA	NA	NA	NA	NA
SECALE_CEREALE_NEWGENE_44416	blue	2	6.84456	5.0258	6.79297	5.31669	5.76841	3.83583	NA	NA	NA	NA	NA	NA	NA
SECALE_CEREALE_NEWGENE_44418	blue	2	2.90042	4.66864	4.56621	4.48185	5.23543	7.09261	NA	NA	NA	NA	NA	NA	NA
SECALE_CEREALE_NEWGENE_44518	blue	2	2.65786	4.88341	2.30382	3.62508	4.93467	5.93325	NA	NA	NA	NA	NA	NA	NA
SECALE_CEREALE_NEWGENE_44594	blue	2	8.06312	5.51871	6.63862	5.05243	7.67427	6.93994	NA	NA	NA	NA	NA	NA	NA
SECALE_CEREALE_NEWGENE_44606	blue	2	4.56335	7.30482	7.70322	6.67798	7.45866	7.30548	NA	NA	NA	NA	NA	NA	NA
SECALE_CEREALE_NEWGENE_44644	blue	2	4.98784	3.72089	2	2.87487	2.28869	3.43999	NA	NA	NA	NA	NA	NA	NA
SECALE_CEREALE_NEWGENE_44750	blue	2	4.98784	2	5.97889	5.01572	2	2.65174	NA	NA	NA	NA	NA	NA	NA
SECALE_CEREALE_NEWGENE_44756	blue	2	2	4.54793	3.83934	6.25822	5.48418	4.32119	NA	NA	NA	NA	NA	NA	NA
SECALE_CEREALE_NEWGENE_44800	blue	2	2	5.1554	4.77824	4.77334	3.58195	4.40135	NA	NA	NA	NA	NA	NA	NA
SECALE_CEREALE_NEWGENE_44897	blue	2	6.07791	9.01221	8.11783	9.05931	8.69751	8.64088	NA	NA	NA	NA	NA	NA	NA
SECALE_CEREALE_NEWGENE_44995	blue	2	2	5.41899	2	4.85874	5.30175	5.76164	NA	NA	NA	NA	NA	NA	NA
SECALE_CEREALE_NEWGENE_45076	blue	2	4.06266	6.76983	7.52375	6.31975	6.4032	7.10463	NA	NA	NA	NA	NA	NA	NA
SECALE_CEREALE_NEWGENE_45190	blue	2	4.69789	2	3.63675	2	2	2	NA	NA	NA	NA	NA	NA	NA
SECALE_CEREALE_NEWGENE_45401	blue	2	5.18402	2	4.44724	2	3.35089	2	NA	NA	NA	NA	NA	NA	NA
SECALE_CEREALE_NEWGENE_4549	blue	2	2.90042	6.13628	6.6112	4.63494	7.03027	5.12256	NA	NA	NA	NA	NA	NA	NA
SECALE_CEREALE_NEWGENE_45588	blue	2	2	4.7254	5.30851	3.41559	2.91542	2	NA	NA	NA	NA	NA	NA	NA
SECALE_CEREALE_NEWGENE_45605	blue	2	2	4.66864	3.63675	5.53996	3.47104	4.23631	NA	NA	NA	NA	NA	NA	NA
SECALE_CEREALE_NEWGENE_45783	blue	2	2	6.15707	5.40744	5.84212	5.6714	3.94685	NA	NA	NA	NA	NA	NA	NA
SECALE_CEREALE_NEWGENE_45952	blue	2	3.10801	6.36786	5.66906	5.46023	6.06424	4.04992	NA	NA	NA	NA	NA	NA	NA
SECALE_CEREALE_NEWGENE_45956	blue	2	2.65786	5.41899	5.77166	3.71943	5.72072	5.45859	NA	NA	NA	NA	NA	NA	NA
SECALE_CEREALE_NEWGENE_46098	blue	2	3.28945	6.92329	7.50897	7.32878	6.46239	7.16329	NA	NA	NA	NA	NA	NA	NA
SECALE_CEREALE_NEWGENE_46122	blue	2	2	5.55048	6.16005	6.25822	6.24365	3.09904	NA	NA	NA	NA	NA	NA	NA
SECALE_CEREALE_NEWGENE_46373	blue	2	2	7.42107	7.26697	5.7778	7.20506	7.30548	NA	NA	NA	NA	NA	NA	NA
SECALE_CEREALE_NEWGENE_46429	blue	2	2	5.51871	2	2	4.75697	5.12256	NA	NA	NA	NA	NA	NA	NA
SECALE_CEREALE_NEWGENE_46543	blue	2	2.36611	3.92855	5.20229	5.53996	3.78107	5.7917	NA	NA	NA	NA	NA	NA	NA
SECALE_CEREALE_NEWGENE_46745	blue	2	3.28945	6.6132	4.96306	2.87487	6.06424	5.98619	NA	NA	NA	NA	NA	NA	NA
SECALE_CEREALE_NEWGENE_46783	blue	2	6.26294	2.59485	5.04729	2.70078	3.95601	2.65174	NA	NA	NA	NA	NA	NA	NA
SECALE_CEREALE_NEWGENE_46887	blue	2	5.61658	8.3191	6.9324	8.89468	7.36095	8.66949	NA	NA	NA	NA	NA	NA	NA
SECALE_CEREALE_NEWGENE_47185	blue	2	4.82095	2	2	2	3.07563	2.89266	NA	NA	NA	NA	NA	NA	NA
SECALE_CEREALE_NEWGENE_47501	blue	2	2	4.7254	4.67612	3.71943	3.95601	2.65174	NA	NA	NA	NA	NA	NA	NA
SECALE_CEREALE_NEWGENE_47614	blue	2	4.06266	2.82005	4.67612	3.71943	2	2	NA	NA	NA	NA	NA	NA	NA
SECALE_CEREALE_NEWGENE_47752	blue	2	2	5.41899	5.74669	2.50276	4.65916	4.04992	NA	NA	NA	NA	NA	NA	NA
SECALE_CEREALE_NEWGENE_48079	blue	2	5.5822	4.48357	6.7559	3.2982	4.70889	3.71556	NA	NA	NA	NA	NA	NA	NA
SECALE_CEREALE_NEWGENE_48218	blue	2	2	5.83472	2	6.14379	5.56741	5.60119	NA	NA	NA	NA	NA	NA	NA
SECALE_CEREALE_NEWGENE_48354	blue	2	2	4.7254	4.82671	5.19061	4.31832	5.21419	NA	NA	NA	NA	NA	NA	NA
SECALE_CEREALE_NEWGENE_48383	blue	2	2	4.83264	3.2669	3.89141	4.93467	5.21419	NA	NA	NA	NA	NA	NA	NA
SECALE_CEREALE_NEWGENE_48385	blue	2	2	4.54793	5.20229	6.4074	5.8371	7.12838	NA	NA	NA	NA	NA	NA	NA
SECALE_CEREALE_NEWGENE_48389	blue	2	4.24954	2	4.24808	2.70078	4.31832	2	NA	NA	NA	NA	NA	NA	NA
SECALE_CEREALE_NEWGENE_48467	blue	2	5.18402	2	2.76826	3.0302	2	2	NA	NA	NA	NA	NA	NA	NA
SECALE_CEREALE_NEWGENE_48670	blue	2	3.95929	2	4.44724	2	3.07563	2	NA	NA	NA	NA	NA	NA	NA
SECALE_CEREALE_NEWGENE_49290	blue	2	6.34726	4.7254	5.8441	3.0302	4.38102	4.68372	NA	NA	NA	NA	NA	NA	NA
SECALE_CEREALE_NEWGENE_49307	blue	2	4.24954	2	4.44724	2.50276	2	2	NA	NA	NA	NA	NA	NA	NA
SECALE_CEREALE_NEWGENE_49478	blue	2	3.4506	4.7254	2	5.22318	4.4411	5.38163	NA	NA	NA	NA	NA	NA	NA
SECALE_CEREALE_NEWGENE_49796	blue	2	2	4.97988	5.08763	3.17041	4.49878	5.12256	NA	NA	NA	NA	NA	NA	NA
SECALE_CEREALE_NEWGENE_50087	blue	2	2.90042	5.31186	2.30382	4.68257	3.95601	4.61813	NA	NA	NA	NA	NA	NA	NA
SECALE_CEREALE_NEWGENE_50218	blue	2	2	4.83264	4.87361	4.36994	4.4411	5.53165	NA	NA	NA	NA	NA	NA	NA
SECALE_CEREALE_NEWGENE_50523	blue	2	2	4.48357	4.09818	5.19061	4.11201	5.30034	NA	NA	NA	NA	NA	NA	NA
SECALE_CEREALE_NEWGENE_50609	blue	2	2	6.02763	6.65213	5.73326	3.07563	2	NA	NA	NA	NA	NA	NA	NA
SECALE_CEREALE_NEWGENE_50655	blue	2	5.27293	2.59485	4.67612	3.41559	2	3.58434	NA	NA	NA	NA	NA	NA	NA
SECALE_CEREALE_NEWGENE_5083	blue	2	2	3.72089	4.96306	5.68731	4.4411	4.86427	NA	NA	NA	NA	NA	NA	NA
SECALE_CEREALE_NEWGENE_51079	blue	2	3.10801	5.07031	5.20229	5.4873	4.84855	2.36236	NA	NA	NA	NA	NA	NA	NA
SECALE_CEREALE_NEWGENE_51435	blue	2	5.08926	7.19857	8.47414	7.58833	7.1249	7.4444	NA	NA	NA	NA	NA	NA	NA
SECALE_CEREALE_NEWGENE_51563	blue	2	2	5.80869	6.30396	5.88346	6.2934	7.0435	NA	NA	NA	NA	NA	NA	NA
SECALE_CEREALE_NEWGENE_51853	blue	2	6.36759	4.97988	7.34392	3.71943	3.47104	2	NA	NA	NA	NA	NA	NA	NA
SECALE_CEREALE_NEWGENE_52036	blue	2	7.05976	10.1573	10.1302	9.64443	10.2429	9.93403	NA	NA	NA	NA	NA	NA	NA
SECALE_CEREALE_NEWGENE_521	blue	2	2	5.34846	2.95429	4.77334	5.9654	5.2579	NA	NA	NA	NA	NA	NA	NA
SECALE_CEREALE_NEWGENE_52167	blue	2	4.41496	7.45504	8.19832	6.96471	6.79727	5.69958	NA	NA	NA	NA	NA	NA	NA
SECALE_CEREALE_NEWGENE_52202	blue	2	2	6.50387	3.401	6.66618	5.81457	6.03726	NA	NA	NA	NA	NA	NA	NA
SECALE_CEREALE_NEWGENE_5225	blue	2	7.23598	6.13628	7.50897	4.81667	5.23543	4.32119	NA	NA	NA	NA	NA	NA	NA
SECALE_CEREALE_NEWGENE_52259	blue	2	3.84793	6.21768	3.11904	6.17742	4.38102	6.06214	NA	NA	NA	NA	NA	NA	NA
SECALE_CEREALE_NEWGENE_52281	blue	2	2	4.27123	4.56621	6.03791	4.11201	5.02472	NA	NA	NA	NA	NA	NA	NA
SECALE_CEREALE_NEWGENE_52295	blue	2	3.10801	5.11348	4.77824	4.68257	3.58195	2	NA	NA	NA	NA	NA	NA	NA
SECALE_CEREALE_NEWGENE_52340	blue	2	4.63219	2	2	3.17041	2	2	NA	NA	NA	NA	NA	NA	NA
SECALE_CEREALE_NEWGENE_52404	blue	2	2.36611	6.67214	6.10215	6.91573	7.10646	6.52268	NA	NA	NA	NA	NA	NA	NA
SECALE_CEREALE_NEWGENE_52441	blue	2	2	5.19613	4.01695	6.95505	3.35089	4.47729	NA	NA	NA	NA	NA	NA	NA
SECALE_CEREALE_NEWGENE_52854	blue	2	6.38764	2.32787	3.93088	2	4.55425	2	NA	NA	NA	NA	NA	NA	NA
SECALE_CEREALE_NEWGENE_52943	blue	2	5.35668	6.52001	4.50795	7.29854	4.97588	6.52268	NA	NA	NA	NA	NA	NA	NA
SECALE_CEREALE_NEWGENE_52975	blue	2	2	4.02214	4.01695	4.89961	3.21981	2	NA	NA	NA	NA	NA	NA	NA
SECALE_CEREALE_NEWGENE_53028	blue	2	2	5.27431	6.3378	2	5.05492	4.9732	NA	NA	NA	NA	NA	NA	NA
SECALE_CEREALE_NEWGENE_53072	blue	2	4.56335	2	3.83934	3.89141	2	2	NA	NA	NA	NA	NA	NA	NA
SECALE_CEREALE_NEWGENE_53203	blue	2	4.98784	2.32787	2	2.87487	2	2	NA	NA	NA	NA	NA	NA	NA
SECALE_CEREALE_NEWGENE_53283	blue	2	4.87875	2	3.2669	3.62508	2	3.58434	NA	NA	NA	NA	NA	NA	NA
SECALE_CEREALE_NEWGENE_53292	blue	2	5.3968	3.82845	3.83934	3.80798	3.07563	2	NA	NA	NA	NA	NA	NA	NA
SECALE_CEREALE_NEWGENE_5345	blue	2	4.87875	2.32787	2	2	2	2.36236	NA	NA	NA	NA	NA	NA	NA
SECALE_CEREALE_NEWGENE_53463	blue	2	5.43584	2	3.11904	5.15728	3.35089	2	NA	NA	NA	NA	NA	NA	NA
SECALE_CEREALE_NEWGENE_53473	blue	2	2	4.54793	4.67612	5.73326	3.07563	2	NA	NA	NA	NA	NA	NA	NA
SECALE_CEREALE_NEWGENE_53613	blue	2	2	4.97988	3.2669	2	3.68494	4.74645	NA	NA	NA	NA	NA	NA	NA
SECALE_CEREALE_NEWGENE_53732	blue	2	2	5.64178	2	6.01949	6.277	6.22519	NA	NA	NA	NA	NA	NA	NA
SECALE_CEREALE_NEWGENE_53844	blue	2	2	3.92855	3.83934	4.68257	3.58195	5.1691	NA	NA	NA	NA	NA	NA	NA
SECALE_CEREALE_NEWGENE_53956	blue	2	2	5.27431	4.82671	4.77334	4.55425	2	NA	NA	NA	NA	NA	NA	NA
SECALE_CEREALE_NEWGENE_54598	blue	2	2	4.19288	5.20229	4.81667	4.93467	5.02472	NA	NA	NA	NA	NA	NA	NA
SECALE_CEREALE_NEWGENE_5718	blue	2	5.08926	3.72089	2	2	2	2	NA	NA	NA	NA	NA	NA	NA
SECALE_CEREALE_NEWGENE_6337	blue	2	6.64248	4.27123	4.82671	2.87487	4.18411	3.94685	NA	NA	NA	NA	NA	NA	NA
SECALE_CEREALE_NEWGENE_6956	blue	2	5.71507	3.72089	2.76826	2	3.07563	2.65174	NA	NA	NA	NA	NA	NA	NA
SECALE_CEREALE_NEWGENE_6990	blue	2	2	4.02214	2	3.80798	2	5.1691	NA	NA	NA	NA	NA	NA	NA
SECALE_CEREALE_NEWGENE_6993	blue	2	5.18402	2.82005	2.55465	4.63494	2.52913	3.43999	NA	NA	NA	NA	NA	NA	NA
SECALE_CEREALE_NEWGENE_7115	blue	2	2	3.92855	2	2	5.16591	4.91976	NA	NA	NA	NA	NA	NA	NA
SECALE_CEREALE_NEWGENE_795	blue	2	2	5.27431	2	2	5.72072	4.80656	NA	NA	NA	NA	NA	NA	NA
SECALE_CEREALE_NEWGENE_8328	blue	2	2	5.0258	4.82671	4.36994	5.20109	5.34156	NA	NA	NA	NA	NA	NA	NA
SECALE_CEREALE_NEWGENE_8423	blue	2	6.95617	5.27431	3.52368	3.97028	3.78107	5.45859	NA	NA	NA	NA	NA	NA	NA
SECALE_CEREALE_NEWGENE_8458	blue	2	2	4.93245	5.30851	5.73326	5.39584	5.73095	NA	NA	NA	NA	NA	NA	NA
SECALE_CEREALE_NEWGENE_8845	blue	2	3.59555	6.94735	2	7.16241	7.15212	6.75399	NA	NA	NA	NA	NA	NA	NA
SECALE_CEREALE_NEWGENE_8861	blue	2	2	4.11004	2	5.08824	2	4.74645	NA	NA	NA	NA	NA	NA	NA
SECALE_CEREALE_NEWGENE_9282	blue	2	5.51088	3.92855	4.87361	3.62508	4.97588	2	NA	NA	NA	NA	NA	NA	NA
SECALE_CEREALE_NEWGENE_9357	blue	2	2	4.11004	2	3.89141	3.07563	4.61813	NA	NA	NA	NA	NA	NA	NA
SECALE_CEREALE_NEWGENE_9600	blue	2	2	3.72089	4.67612	4.42698	3.07563	2	NA	NA	NA	NA	NA	NA	NA
SECALE_CEREALE_NEWGENE_9645	blue	2	2.36611	5.11348	2.30382	4.77334	4.11201	4.47729	NA	NA	NA	NA	NA	NA	NA
SECALE_CEREALE_NEWGENE_9646	blue	2	2	4.66864	2	4.24862	4.25277	3.71556	NA	NA	NA	NA	NA	NA	NA
SECALE_CEREALE_NEWGENE_9726	blue	2	3.84793	6.27584	5.82035	5.15728	4.75697	3.43999	NA	NA	NA	NA	NA	NA	NA
SECALE_CEREALE_NEWGENE_9763	blue	2	2	3.18636	4.24808	3.80798	4.4411	2	NA	NA	NA	NA	NA	NA	NA
SECALE_CEREALE_NEWGENE_9791	blue	2	2	4.88341	4.17507	4.31056	4.49878	2	NA	NA	NA	NA	NA	NA	NA
SECALE_CEREALE_NEWGENE_9865	blue	2	2	4.97988	2	5.61552	5.8371	4.14612	NA	NA	NA	NA	NA	NA	NA
SECCE1RV1G0000450	blue	2	2	4.54793	4.01695	4.11615	6.35716	6.64297	1R	1632404	70.98	1592	1509	1509	2
SECCE1RV1G0000480	blue	2	2	5.23575	4.09818	4.81667	6.65229	5.38163	1R	1664832	70.07	1624	1533	1533	2
SECCE1RV1G0001350	blue	2	4.06266	6.70073	4.91903	7.06694	7.68674	6.96653	1R	4565466	62.35	2361	2361	2361	1
SECCE1RV1G0004100	blue	2	5.27293	2	4.56621	3.17041	2	2	1R	16350656	61.03	1183	1110	1110	2
SECCE1RV1G0005280	blue	2	5.47384	8.68737	6.12171	9.01117	8.70059	8.66949	1R	24726917	48.13	2778	2778	2778	1
SECCE1RV1G0013780	blue	2	2	5.11348	5.23857	4.97805	5.6461	4.74645	1R	108418907	65.89	774	675	675	2
SECCE1RV1G0021540	blue	2	3.59555	8.7605	3.52368	3.52413	8.49627	9.16183	1R	269582591	40.49	699	699	699	1
SECCE1RV1G0025530	blue	2	11.6208	9.27243	10.9324	10.4485	8.50685	10.9661	1R	355572280	41.11	579	579	579	1
SECCE1RV1G0027470	blue	2	2	5.31186	2	4.48185	3.95601	3.43999	1R	383377919	67.29	2345	2043	2043	4
SECCE1RV1G0027730	blue	2	5.54698	8.74685	8.15152	7.95603	8.05204	7.90254	1R	387771067	67.13	1527	1527	1527	1
SECCE1RV1G0028410	blue	2	2	4.41621	4.87361	4.97805	4.25277	4.23631	1R	399147452	40.89	917	306	306	4
SECCE1RV1G0028620	blue	2	2	4.66864	4.31756	2	4.4411	3.09904	1R	404766423	67.38	1349	1104	1104	3
SECCE1RV1G0031710	blue	2	4.24954	5.69959	6.80512	7.16241	7.01058	7.09261	1R	445411609	48.4	2843	1323	1323	11
SECCE1RV1G0032510	blue	2	2	5.83472	2.55465	4.68257	5.92389	3.83583	1R	456132945	45.01	3064	1026	1026	9
SECCE1RV1G0033790	blue	2	2	4.48357	4.62221	4.42698	3.58195	2	1R	471163440	63.58	1609	1383	1383	3
SECCE1RV1G0036480	blue	2	2	4.11004	3.83934	5.28619	2	4.14612	1R	510303966	38.58	4671	723	723	7
SECCE1RV1G0039520	blue	2	2	4.48357	2	2	4.75697	4.54943	1R	549607801	60.27	1120	768	768	3
SECCE1RV1G0041820	blue	2	4.82095	2.59485	2	2	2.28869	2.36236	1R	574352155	69.5	564	564	564	1
SECCE1RV1G0041910	blue	2	2	4.11004	3.7416	5.37583	4.84855	4.91976	1R	575293094	50.9	2670	2670	2670	1
SECCE1RV1G0043430	blue	2	3.10801	6.80975	6.92128	6.58079	5.05492	6.6916	1R	592538805	76.82	699	699	699	1
SECCE1RV1G0046110	blue	2	2	4.27123	2	2.87487	4.84855	4.04992	1R	614311242	50.08	4733	1497	1497	2
SECCE1RV1G0050750	blue	2	2.36611	4.41621	3.52368	5.61552	3.07563	4.68372	1R	649193824	61.45	2187	2187	2187	1
SECCE1RV1G0052340	blue	2	5.08926	2.32787	4.50795	3.52413	4.03611	2	1R	660729869	65.65	1383	1383	1383	1
SECCE1RV1G0053460	blue	2	3.28945	6.80975	5.6954	5.73326	6.37267	6.31071	1R	669830177	48.63	26542	2487	2487	5
SECCE1RV1G0059080	blue	2	2	5.11348	4.77824	3.41559	4.80349	3.83583	1R	703783974	38.01	11207	4446	4446	25
SECCE1RV1G0063470	blue	2	5.68299	8.6945	7.27573	8.20054	8.7519	8.95825	1R	725315057	61.92	1959	1641	1641	2
SECCE2RV1G0064500	blue	2	5.03945	7.00581	7.58138	7.04888	7.83407	5.38163	2R	4179937	71.38	3249	3249	3249	1
SECCE2RV1G0069350	blue	2	8.54148	5.31186	5.95728	5.84212	6.60053	5.82114	2R	28011613	44.04	3102	3102	3102	1
SECCE2RV1G0076990	blue	2	4.98784	3.0148	4.72808	2	3.21981	2	2R	95689994	50.94	1710	1371	1371	5
SECCE2RV1G0080020	blue	2	2	5.1554	4.44724	3.97028	4.4411	2.89266	2R	125719897	41.24	1530	564	564	6
SECCE2RV1G0080070	blue	2	7.19105	5.72765	4.24808	6.00082	4.70889	6.57546	2R	126608682	56.85	1752	1752	1752	1
SECCE2RV1G0084150	blue	2	3.28945	5.23575	2.30382	4.85874	5.12986	5.69958	2R	172881263	68.64	810	810	810	1
SECCE2RV1G0085360	blue	2	2	3.72089	5.30851	4.58569	4.4411	4.14612	2R	190049534	69.45	1797	1797	1797	1
SECCE2RV1G0089180	blue	2	2	4.60955	4.31756	4.18391	3.58195	2	2R	254014912	57.46	2915	2082	2082	7
SECCE2RV1G0097630	blue	2	5.08926	3.33967	2	2	2	2	2R	465656940	40.17	6007	819	819	8
SECCE2RV1G0098130	blue	2	2	3.82845	4.91903	6.05611	5.88115	5.42062	2R	476442549	71.51	537	537	537	1
SECCE2RV1G0098280	blue	2	3.59555	6.9943	5.37521	5.73326	6.90786	6.44915	2R	480053494	63.27	1846	1677	1677	2
SECCE2RV1G0101200	blue	2	2	4.11004	4.62221	4.31056	4.70889	2.65174	2R	557001317	51.5	3192	1170	1170	8
SECCE2RV1G0101320	blue	2	2	5.07031	2	4.31056	5.26897	4.40135	2R	559650539	42.97	11325	1014	1014	4
SECCE2RV1G0102120	blue	2	5.35668	8.99789	7.74165	7.39461	8.54842	7.12838	2R	573234794	70.12	1245	1245	1245	1
SECCE2RV1G0105680	blue	2	2	4.78001	4.31756	4.31056	4.31832	5.12256	2R	624130648	54.2	1703	1083	1083	5
SECCE2RV1G0107870	blue	2	2	4.02214	2.76826	4.63494	3.35089	5.02472	2R	655312090	71.43	1365	1365	1365	1
SECCE2RV1G0109910	blue	2	2	3.18636	2	4.04506	4.75697	2.65174	2R	684328555	72.92	720	720	720	1
SECCE2RV1G0111160	blue	2	3.59555	8.88095	8.45114	8.86918	8.76958	9.10312	2R	698144472	53.17	993	993	993	1
SECCE2RV1G0114380	blue	2	5.31542	6.94735	5.00579	7.81357	6.41823	7.40606	2R	733903155	50.5	3111	3111	3111	1
SECCE2RV1G0114720	blue	2	4.82095	2	2	4.72867	2	3.58434	2R	737891678	40.16	5179	2895	2895	7
SECCE2RV1G0115990	blue	2	2	3.92855	4.96306	3.97028	4.49878	2	2R	759653913	62.86	2488	1977	1977	5
SECCE2RV1G0116060	blue	2	2	5.38416	5.64222	4.58569	5.30175	3.83583	2R	761161845	68.07	1287	1287	1287	1
SECCE2RV1G0117040	blue	2	2	4.19288	4.01695	2.70078	5.12986	4.9732	2R	769421333	73.51	906	906	906	1
SECCE2RV1G0118100	blue	2	6.38764	4.60955	4.96306	2.87487	3.68494	3.94685	2R	779383535	54.86	1254	1254	1254	1
SECCE2RV1G0118380	blue	2	2	4.66864	4.38386	3.52413	5.56741	4.74645	2R	782019020	60.29	2317	1452	1452	3
SECCE2RV1G0120140	blue	2	2	4.66864	5.77166	5.34657	4.11201	4.32119	2R	796882530	40.89	2947	1080	1080	9
SECCE2RV1G0121130	blue	2	4.24954	7.77037	6.84096	5.28619	6.26042	5.7917	2R	804669777	71.45	543	543	543	1
SECCE2RV1G0124070	blue	2	2	4.19288	4.17507	3.0302	5.26897	4.61813	2R	829445440	61.69	3010	2328	2328	8
SECCE2RV1G0124210	blue	2	2	4.7254	4.31756	5.01572	4.55425	4.68372	2R	830162614	51.37	9943	2268	2268	2
SECCE2RV1G0127130	blue	2	4.15913	2	4.77824	4.68257	2	2	2R	851120810	47.43	2916	1686	1686	5
SECCE2RV1G0129070	blue	2	2.36611	3.92855	4.01695	6.31975	4.38102	3.58434	2R	866508842	68.03	1320	1320	1320	1
SECCE2RV1G0129520	blue	2	2.36611	5.23575	4.91903	4.97805	5.56741	5.02472	2R	868730085	74.58	480	480	480	1
SECCE2RV1G0130670	blue	2	2	3.60466	2	3.62508	4.84855	4.40135	2R	877950596	46.83	13503	768	768	3
SECCE2RV1G0130790	blue	2	2	4.41621	5.46981	5.01572	4.70889	4.47729	2R	878700382	42.2	2540	1119	1119	3
SECCE2RV1G0130970	blue	2	2	4.54793	2	4.04506	4.11201	3.94685	2R	880810731	54.53	1225	525	525	3
SECCE2RV1G0131110	blue	2	2	5.1554	4.82671	5.84212	5.23543	6.55808	2R	882801031	46.08	2079	1749	1749	3
SECCE2RV1G0131900	blue	2	5.71507	10.2509	6.96524	8.49872	10.1196	9.33255	2R	887711533	55.56	6742	2325	2325	7
SECCE2RV1G0133340	blue	2	3.4506	6.62816	4.17507	7.08478	5.9654	6.60961	2R	896066712	57.47	6978	1569	1569	3
SECCE2RV1G0133820	blue	2	2	4.66864	3.52368	4.36994	3.95601	5.53165	2R	898533921	44.33	3526	2427	2427	7
SECCE2RV1G0142270	blue	2	6.60872	3.92855	6.41909	4.48185	4.25277	4.68372	2R	939238243	46.47	1218	1218	1218	1
SECCE2RV1G0142300	blue	2	6.46516	3.82845	5.79621	4.63494	4.75697	3.71556	2R	939272831	47.29	1218	1218	1218	1
SECCE3RV1G0148660	blue	2	7.73567	2	4.91903	4.04506	2	2	3R	19537453	43.71	3761	3612	3612	2
SECCE3RV1G0151990	blue	2	8.46334	9.92111	8.89083	10.7573	11.3999	10.0751	3R	43652744	63.22	348	348	348	1
SECCE3RV1G0152000	blue	2	5.92169	9.21908	7.81557	9.98197	10.6986	9.00069	3R	43682478	62.93	348	348	348	1
SECCE3RV1G0152010	blue	2	6.6257	9.38683	7.63681	9.64142	10.5607	9.22377	3R	43799181	63.79	348	348	348	1
SECCE3RV1G0152390	blue	2	2.90042	4.88341	3.7416	5.9037	5.42589	4.54943	3R	47189808	51.12	4110	1314	1314	10
SECCE3RV1G0154810	blue	2	2	6.68651	6.81716	6.98384	6.277	6.78421	3R	62458308	41.72	3315	3093	3093	2
SECCE3RV1G0155700	blue	2	2	5.0258	2.76826	3.80798	5.05492	3.71556	3R	68263307	61.18	1453	1320	1320	2
SECCE3RV1G0156820	blue	2	5.35668	4.19288	2	2.50276	2	2.36236	3R	76201768	49.4	1826	1614	1614	2
SECCE3RV1G0157150	blue	2	7.22487	9.64401	8.47034	8.19234	10.7618	9.01986	3R	80218635	72.78	507	507	507	1
SECCE3RV1G0160690	blue	2	2	3.60466	2	4.18391	5.51246	2.65174	3R	107448105	53.83	2270	1311	1311	5
SECCE3RV1G0161020	blue	2	4.98784	2.59485	2	2.27317	2	2	3R	111335280	65.99	1573	1368	1368	3
SECCE3RV1G0163690	blue	2	2	5.1554	2	5.34657	6.4331	3.71556	3R	150468710	42.55	9699	4296	4296	24
SECCE3RV1G0163700	blue	2	2	5.88542	5.64222	4.85874	4.93467	4.40135	3R	150677333	66.82	1510	1110	1110	3
SECCE3RV1G0164220	blue	2	3.72725	2	2	2	2	4.61813	3R	159402015	63.81	1865	1446	1446	2
SECCE3RV1G0170550	blue	2	3.4506	5.07031	3.11904	3.17041	5.59412	5.2579	3R	255241765	66.67	663	663	663	1
SECCE3RV1G0171710	blue	2	5.54698	7.18851	6.04184	7.89163	8.43479	7.63882	3R	277097844	56.65	1098	696	696	4
SECCE3RV1G0171770	blue	2	2	5.27431	2	5.40452	6.10195	4.40135	3R	277826053	57.76	1489	1008	1008	3
SECCE3RV1G0173470	blue	2	3.10801	4.7254	2.95429	4.93936	4.84855	5.69958	3R	342062757	63.43	1214	1053	1053	3
SECCE3RV1G0178730	blue	2	3.72725	7.11606	3.93088	4.72867	5.76841	5.60119	3R	514691802	67.39	2088	2088	2088	1
SECCE3RV1G0181350	blue	2	2	5.07031	5.00579	4.68257	4.4411	5.45859	3R	611243879	61.97	1199	978	978	2
SECCE3RV1G0181920	blue	2	2	5.86029	5.58701	6.01949	5.74476	5.90603	3R	619923861	62.75	1925	1524	1524	2
SECCE3RV1G0182270	blue	2	2.65786	3.72089	2	3.0302	4.60766	4.86427	3R	624832297	68.88	1491	1491	1491	1
SECCE3RV1G0182640	blue	2	2	6.17756	2	4.77334	6.66494	3.83583	3R	634003737	53	7069	1167	1167	5
SECCE3RV1G0184230	blue	2	2	4.60955	5.64222	5.88346	4.18411	5.45859	3R	661037410	47.09	2582	1689	1689	2
SECCE3RV1G0184430	blue	2	2	3.60466	5.34224	5.821	4.11201	4.74645	3R	663369146	51.34	3087	1185	1185	3
SECCE3RV1G0185190	blue	2	2	5.58156	2.95429	4.81667	3.07563	6.41093	3R	672529032	39.68	3344	1014	1014	9
SECCE3RV1G0185580	blue	2	3.10801	5.64178	5.55859	5.73326	6.19213	8.30807	3R	675848725	42.73	7246	3798	3798	12
SECCE3RV1G0187180	blue	2	2	4.93245	4.91903	4.36994	5.48418	3.71556	3R	696271381	49.88	2462	579	579	2
SECCE3RV1G0187590	blue	2	2	4.66864	3.11904	5.71047	4.80349	4.86427	3R	702384458	49.8	11511	2178	2178	12
SECCE3RV1G0188550	blue	2	2	5.38416	2.55465	5.28619	3.47104	4.61813	3R	715359352	50.62	891	471	471	5
SECCE3RV1G0190930	blue	2	2	4.19288	4.44724	5.46023	5.05492	2	3R	744619172	57.52	2095	1425	1425	8
SECCE3RV1G0192380	blue	2	2	4.97988	5.30851	5.22318	5.56741	5.66752	3R	758019936	78.12	192	192	192	1
SECCE3RV1G0193070	blue	2	2	4.7254	5.23857	5.19061	5.42589	4.04992	3R	765550194	60.52	1079	801	801	3
SECCE3RV1G0193820	blue	2	2	5.27431	3.52368	5.66377	4.97588	3.71556	3R	775020408	55.47	1736	1017	1017	2
SECCE3RV1G0194940	blue	2	3.84793	4.7254	6.25166	6.30461	6.73862	6.03726	3R	788056379	62.35	1158	945	945	3
SECCE3RV1G0196330	blue	2	2.65786	5.58156	4.01695	4.31056	6.12044	5.90603	3R	808350539	66.06	1691	1266	1266	2
SECCE3RV1G0197250	blue	2	2	5.27431	5.04729	3.97028	3.35089	2.65174	3R	817096880	50.7	712	288	288	3
SECCE3RV1G0197640	blue	2	5.61658	4.27123	2	2	2	2	3R	822117152	59.22	2538	1938	1938	2
SECCE3RV1G0197960	blue	2	2	4.02214	2.76826	5.12317	4.25277	4.9732	3R	824713747	51.2	1043	492	492	4
SECCE3RV1G0198390	blue	2	2	5.31186	5.30851	4.36994	4.84855	5.30034	3R	831699250	54.76	4346	1845	1845	4
SECCE3RV1G0200420	blue	2	2.90042	6.27584	3.11904	6.19395	5.81457	5.34156	3R	853493448	55.03	1203	1203	1203	1
SECCE3RV1G0200610	blue	2	5.3968	2	2.55465	3.80798	3.21981	3.43999	3R	855173386	37.86	1207	681	681	4
SECCE3RV1G0200640	blue	2	2	4.34554	5.16507	5.28619	2.91542	3.09904	3R	855488958	57.67	2596	1176	1176	2
SECCE3RV1G0208580	blue	2	4.06266	4.93245	6.35443	6.58079	6.62664	6.57546	3R	933561755	45.49	3491	1455	1455	16
SECCE3RV1G0211000	blue	2	2	4.60955	4.56621	5.84212	5.56741	5.63474	3R	946601894	44.54	1693	1326	1326	3
SECCE3RV1G0211030	blue	2	8.17694	5.41899	7.33557	5.66377	6.75054	5.49558	3R	946868417	73.5	1113	1113	1113	1
SECCE3RV1G0211610	blue	2	3.10801	5.67097	6.43481	7.00273	5.69627	4.23631	3R	951332519	66	1203	1203	1203	1
SECCE3RV1G0213340	blue	2	2	5.19613	4.38386	2	4.31832	3.43999	3R	960653553	54.02	1777	798	798	5
SECCE3RV1G0213700	blue	2	4.82095	2.32787	2	2	2	3.09904	3R	961908670	65.16	531	531	531	1
SECCE4RV1G0217890	blue	2	2	4.02214	4.44724	5.15728	4.38102	4.32119	4R	18924856	47.08	2037	540	540	2
SECCE4RV1G0218770	blue	2	2	4.88341	4.91903	4.53471	5.36516	5.7917	4R	24462101	46.31	3563	1518	1518	11
SECCE4RV1G0220050	blue	2	2	3.47824	2	2	4.60766	4.14612	4R	34880176	56.63	1319	687	687	3
SECCE4RV1G0220830	blue	2	2	4.66864	3.63675	4.24862	4.70889	5.1691	4R	42256349	69.66	1503	1503	1503	1
SECCE4RV1G0222880	blue	2	2.36611	5.11348	3.93088	4.18391	2.91542	2	4R	63898984	70.38	1428	1428	1428	1
SECCE4RV1G0225310	blue	2	3.4506	6.02763	2.55465	5.40452	5.74476	6.08659	4R	91073619	69.53	1221	1221	1221	1
SECCE4RV1G0225680	blue	2	2	4.48357	4.38386	4.77334	6.06424	6.15755	4R	98000557	43.51	13474	3954	3954	9
SECCE4RV1G0225740	blue	2	5.71507	7.67272	6.35443	8.07679	8.38976	8.35915	4R	99529351	46.16	5548	3504	3504	3
SECCE4RV1G0226420	blue	2	2.90042	5.75517	4.50795	4.18391	5.6714	5.30034	4R	109826352	39.7	7600	2253	2253	15
SECCE4RV1G0227390	blue	2	3.28945	5.41899	4.67612	4.81667	6.79727	5.21419	4R	122419530	46.33	2929	1140	1140	10
SECCE4RV1G0230850	blue	2	5.03945	2	2	2.50276	2	3.27956	4R	173833825	38.23	7131	1974	1974	17
SECCE4RV1G0239650	blue	2	2	5.11348	3.2669	3.89141	5.23543	4.23631	4R	416676248	42.95	15161	2832	2832	23
SECCE4RV1G0241210	blue	2	2	12.2942	12.3384	12.2993	12.3639	12.5973	4R	448322910	37.6	1181	1011	1011	2
SECCE4RV1G0243230	blue	2	2.36611	5.69959	5.74669	3.89141	4.49878	4.9732	4R	498758463	65.14	1380	1380	1380	1
SECCE4RV1G0249970	blue	2	2	4.34554	4.77824	3.80798	4.49878	2.89266	4R	588462537	68.07	429	429	429	1
SECCE4RV1G0258400	blue	2	5.08926	2	2	2.50276	2	3.27956	4R	677631692	48.08	1327	1074	1074	4
SECCE4RV1G0258890	blue	2	2	4.66864	2	2.50276	3.78107	3.43999	4R	680070504	64.8	1929	1767	1767	3
SECCE4RV1G0264190	blue	2	2	4.54793	2	5.15728	7.56375	4.23631	4R	719591232	47.1	2677	1146	1146	5
SECCE4RV1G0267150	blue	2	2	4.7254	2.76826	5.66377	8.37058	5.63474	4R	734831547	63.65	1527	1527	1527	1
SECCE4RV1G0270210	blue	2	2	3.82845	4.24808	5.34657	4.55425	5.42062	4R	754005047	56.43	2137	1554	1554	2
SECCE4RV1G0272920	blue	2	2	4.11004	3.401	5.31669	2	3.83583	4R	772900766	53.06	2578	1161	1161	3
SECCE4RV1G0273850	blue	2	5.47384	8.81709	8.03258	8.47863	8.25816	9.06671	4R	780011967	49.08	1911	1146	1146	5
SECCE4RV1G0273860	blue	2	4.49106	7.8807	7.2314	7.83481	7.46591	8.02146	4R	780050395	49.27	1918	1002	1002	5
SECCE4RV1G0275920	blue	2	2	4.54793	4.56621	3.62508	3.95601	2	4R	795942908	70.93	657	540	540	2
SECCE4RV1G0275960	blue	2	6.38764	2.32787	5.20229	3.62508	3.47104	4.04992	4R	796047448	45.3	1872	1872	1872	1
SECCE4RV1G0278010	blue	2	2	3.60466	2	3.89141	2	4.86427	4R	806626819	58.45	2084	1656	1656	4
SECCE4RV1G0278650	blue	2	4.87875	2	2	3.2982	2	2.65174	4R	809971812	50.92	14007	1356	1356	2
SECCE4RV1G0278870	blue	2	5.18402	2	2	2	2.52913	2	4R	811270894	40.87	2381	1059	1059	4
SECCE4RV1G0279380	blue	2	2	5.41899	2.95429	6.39315	4.75697	5.76164	4R	814522940	64.67	1554	1554	1554	1
SECCE4RV1G0279390	blue	2	2	5.34846	5.20229	6.98384	5.3338	5.90603	4R	814666502	64.54	1554	1554	1554	1
SECCE4RV1G0283280	blue	2	2.65786	5.23575	4.67612	3.17041	5.36516	4.04992	4R	834800112	71.27	1521	1521	1521	1
SECCE4RV1G0284020	blue	2	4.06266	5.51871	3.401	7.06694	4.38102	5.42062	4R	837960028	56.31	3360	1986	1986	4
SECCE4RV1G0287790	blue	2	3.59555	6.42038	3.52368	5.46023	5.98572	5.87828	4R	856829281	59.64	1162	945	945	3
SECCE4RV1G0287900	blue	2	2	3.60466	3.7416	2.70078	4.93467	4.91976	4R	857184272	39.62	2706	654	654	7
SECCE4RV1G0291600	blue	2	3.72725	7.00581	7.00791	8.47187	6.22668	6.76918	4R	877081348	72.61	690	690	690	1
SECCE4RV1G0291660	blue	2	2	4.78001	2.76826	5.43264	4.60766	5.90603	4R	877257202	41.23	3034	2196	2196	3
SECCE4RV1G0292890	blue	2	3.10801	5.67097	5.16507	5.7557	6.4032	6.46788	4R	884098512	54.63	3035	2019	2019	3
SECCE4RV1G0292950	blue	2	2	5.48623	4.44724	4.85874	5.56741	5.30034	4R	884233716	55.56	2743	2010	2010	3
SECCE4RV1G0293240	blue	2	8.87901	6.94735	7.04935	7.19561	6.83134	4.54943	4R	885166301	47.62	546	348	348	2
SECCE4RV1G0296490	blue	2	4.63219	7.00581	5.61488	7.33625	7.16108	7.03095	4R	903284977	70.58	1278	1278	1278	1
SECCE5RV1G0299510	blue	2	6.05302	3.72089	2.76826	4.48185	4.11201	4.61813	5R	17963519	35.39	2594	1206	1206	3
SECCE5RV1G0299760	blue	2	2	3.72089	5.12687	5.01572	4.60766	4.54943	5R	19977837	50.96	1148	786	786	3
SECCE5RV1G0300560	blue	2	4.69789	2	2.76826	3.52413	2	2	5R	27072581	50.62	4712	2931	2931	14
SECCE5RV1G0300700	blue	2	2	4.34554	5.50002	3.2982	3.68494	4.40135	5R	27760310	58.82	2006	1596	1596	5
SECCE5RV1G0300770	blue	2	5.03945	2	3.401	2.87487	2	2	5R	27835897	44.86	2218	1209	1209	7
SECCE5RV1G0301380	blue	2	2	5.51871	5.50002	5.51387	5.36516	4.80656	5R	30429101	72.29	1440	1440	1440	1
SECCE5RV1G0303750	blue	2	2.90042	5.48623	5.6954	2.87487	4.60766	3.94685	5R	50562951	49.83	2607	2607	2607	1
SECCE5RV1G0303760	blue	2	2.65786	5.58156	5.55859	3.0302	5.51246	3.58434	5R	50728003	49.9	2607	2607	2607	1
SECCE5RV1G0304950	blue	2	2	4.11004	2.76826	5.08824	3.21981	4.68372	5R	63931026	44.83	4240	1128	1128	8
SECCE5RV1G0308670	blue	2	2	3.18636	2	2	4.60766	3.71556	5R	135695752	52.46	2398	1329	1329	9
SECCE5RV1G0308900	blue	2	2.36611	3.47824	2	3.89141	5.36516	2.89266	5R	141067857	68.26	501	501	501	1
SECCE5RV1G0314270	blue	2	6.21886	9.76572	9.03447	6.07408	9.24028	9.85972	5R	269522210	41.16	1992	1650	1650	5
SECCE5RV1G0317940	blue	2	2.90042	4.60955	5.8441	5.9037	5.54019	4.86427	5R	355493129	65.22	552	552	552	1
SECCE5RV1G0318250	blue	2	2	3.0148	2.76826	5.37583	5.94479	4.14612	5R	359051844	60.38	1166	1071	1071	2
SECCE5RV1G0321720	blue	2	2	4.88341	4.77824	4.24862	4.31832	5.56684	5R	409100070	44.53	5028	3054	3054	12
SECCE5RV1G0321850	blue	2	2	4.54793	5.08763	3.97028	3.87119	3.09904	5R	411105925	46.73	3648	1206	1206	2
SECCE5RV1G0322740	blue	2	6.15011	8.52898	7.10936	7.90675	9.52862	8.5114	5R	423425105	69.28	498	498	498	1
SECCE5RV1G0323210	blue	2	2	4.60955	3.52368	5.43264	5.9654	3.27956	5R	431078841	46.82	5051	1584	1584	3
SECCE5RV1G0323900	blue	2	2	3.60466	2.95429	5.56559	3.68494	4.04992	5R	440946416	52.24	1939	1566	1566	5
SECCE5RV1G0325590	blue	2	4.06266	2	5.16507	3.17041	2	2.89266	5R	466839715	40.17	8281	3837	3837	16
SECCE5RV1G0325650	blue	2	6.94268	4.97988	6.91007	5.94334	4.03611	4.54943	5R	467744968	46.07	2544	2544	2544	1
SECCE5RV1G0326610	blue	2	2	3.92855	5.16507	4.72867	4.18411	4.32119	5R	482262344	51.43	11917	1731	1731	15
SECCE5RV1G0328070	blue	2	2	3.47824	5.20229	5.12317	5.09288	4.32119	5R	499597845	66.09	2123	2028	2028	2
SECCE5RV1G0329130	blue	2	3.10801	4.93245	2.76826	5.84212	5.3338	4.47729	5R	512707197	61.21	1521	1521	1521	1
SECCE5RV1G0331540	blue	2	2	4.78001	4.77824	4.53471	5.26897	4.23631	5R	539403765	53.87	3009	1458	1458	2
SECCE5RV1G0333680	blue	2	3.59555	4.60955	3.52368	2.70078	5.8371	4.74645	5R	560486577	67.8	795	795	795	1
SECCE5RV1G0335510	blue	2	2	4.48357	4.31756	2.70078	4.38102	4.61813	5R	575597418	48.57	2372	1080	1080	3
SECCE5RV1G0336430	blue	2	2	3.82845	4.44724	4.04506	3.87119	2	5R	584028295	42.14	2966	1122	1122	8
SECCE5RV1G0338370	blue	2	4.56335	2	3.7416	5.08824	2	2	5R	597688765	43.17	2073	1083	1083	2
SECCE5RV1G0340190	blue	2	3.59555	6.05002	5.00579	4.48185	6.47682	5.93325	5R	612836630	70.48	1636	1461	1461	3
SECCE5RV1G0344310	blue	2	7.12092	4.66864	3.7416	6.4074	5.30175	4.68372	5R	644737944	62.46	1670	1461	1461	3
SECCE5RV1G0344370	blue	2	2	3.33967	2	4.81667	3.95601	4.23631	5R	645036917	68.48	1323	1323	1323	1
SECCE5RV1G0348040	blue	2	4.69789	2	2	2	2	3.83583	5R	672096472	44.6	5829	1551	1551	13
SECCE5RV1G0349510	blue	2	2	5.83472	2	6.12667	5.6714	4.68372	5R	684306575	67.19	1704	1704	1704	1
SECCE5RV1G0349530	blue	2	2	6.40309	3.2669	7.35841	7.02046	6.67557	5R	684525316	42.41	3235	942	942	4
SECCE5RV1G0349540	blue	2	3.10801	6.23733	4.50795	7.16241	7.27276	6.59264	5R	684568472	36.96	4989	942	942	4
SECCE5RV1G0349550	blue	2	2	5.75517	2	7.59456	6.4032	6.22519	5R	684634994	59.23	2684	1383	1383	2
SECCE5RV1G0351660	blue	2	2	4.93245	4.17507	4.89961	4.4411	3.09904	5R	701636829	50.83	2217	1041	1041	8
SECCE5RV1G0351740	blue	2	2	5.75517	2	4.24862	6.99061	4.54943	5R	702672577	63.1	1802	1527	1527	2
SECCE5RV1G0352690	blue	2	4.56335	3.72089	2	2	2	2	5R	711259586	72.59	704	603	603	2
SECCE5RV1G0353660	blue	2	2	4.34554	4.82671	3.0302	3.47104	2	5R	718574330	63.74	1459	1365	1365	2
SECCE5RV1G0354940	blue	2	2	3.60466	3.7416	4.85874	4.4411	5.1691	5R	727672605	49.3	3694	1932	1932	11
SECCE5RV1G0359620	blue	2	4.76073	3.0148	2	2	2	3.09904	5R	763019227	60.16	2214	1947	1947	2
SECCE5RV1G0361390	blue	2	2	5.55048	4.77824	4.77334	5.16591	5.1691	5R	779209912	51.34	3087	1950	1950	7
SECCE5RV1G0361650	blue	2	2.90042	4.11004	2.55465	4.42698	4.38102	5.56684	5R	780589952	59.37	1979	1560	1560	2
SECCE5RV1G0362620	blue	2	2	4.11004	5.08763	3.62508	4.89226	2	5R	787452121	74.26	948	948	948	1
SECCE5RV1G0363820	blue	2	5.68299	2.82005	4.09818	4.31056	4.55425	2.65174	5R	796630331	68.41	630	630	630	1
SECCE5RV1G0367080	blue	2	3.28945	7.13713	5.46981	5.821	7.41438	6.79908	5R	819292591	72.38	1278	1278	1278	1
SECCE5RV1G0370140	blue	2	2.65786	5.1554	2	5.08824	4.80349	4.61813	5R	840402997	42.5	10497	669	669	7
SECCE5RV1G0374380	blue	2	2	3.72089	2	3.41559	4.11201	4.80656	5R	862455422	49.51	818	690	690	2
SECCE5RV1G0374860	blue	2	3.10801	5.27431	2.76826	4.53471	5.79167	4.54943	5R	865115298	61.21	1155	918	918	3
SECCE6RV1G0378090	blue	2	2	4.11004	4.67612	5.22318	4.38102	4.23631	6R	4683686	66.04	2715	2217	2217	4
SECCE6RV1G0379660	blue	2	3.84793	6.59808	4.82671	4.42698	5.94479	6.06214	6R	15831996	55.08	2803	2295	2295	6
SECCE6RV1G0382860	blue	2	7.15641	3.72089	3.7416	4.93936	4.55425	5.42062	6R	48088644	45.86	3177	3177	3177	1
SECCE6RV1G0383100	blue	2	5.27293	2	3.11904	3.71943	2.91542	3.27956	6R	49965358	45.95	2196	2196	2196	1
SECCE6RV1G0383750	blue	2	2	4.27123	2	3.52413	4.80349	4.80656	6R	56878801	51.74	1902	1254	1254	3
SECCE6RV1G0385860	blue	2	2	4.88341	4.09818	4.85874	5.76841	3.27956	6R	86514082	45.99	3231	1428	1428	10
SECCE6RV1G0385890	blue	2	2	4.66864	2	5.19061	4.11201	4.61813	6R	86647814	57.78	1144	948	948	2
SECCE6RV1G0394900	blue	2	5.54698	3.60466	3.52368	5.98191	3.87119	3.27956	6R	310365238	41.2	216	216	216	1
SECCE6RV1G0394910	blue	2	20.024	21.0709	18.3278	22.6562	19.3943	21.0751	6R	310365582	41.9	1062	1062	1062	1
SECCE6RV1G0397080	blue	2	2.65786	4.02214	3.2669	6.10935	6.06424	4.91976	6R	385942036	62.54	1332	1191	1191	2
SECCE6RV1G0399880	blue	2	5.03945	7.5602	5.37521	6.79092	7.98298	6.18045	6R	444555396	64.84	2580	2430	2430	3
SECCE6RV1G0400070	blue	2	5.13742	7.51262	6.49603	7.77015	8.63135	6.88524	6R	446893018	52.95	2744	1059	1059	2
SECCE6RV1G0401450	blue	2	5.22916	2.82005	4.62221	3.0302	2.52913	2.65174	6R	466318036	55.05	1980	1980	1980	1
SECCE6RV1G0402950	blue	2	3.95929	7.02854	7.12882	6.78002	6.15673	6.48638	6R	491903174	69.47	786	786	786	1
SECCE6RV1G0403880	blue	2	2.90042	5.11348	4.91903	3.41559	3.95601	2.36236	6R	510445124	69.59	342	342	342	1
SECCE6RV1G0405950	blue	2	2.36611	3.82845	5.23857	5.12317	5.74476	5.30034	6R	538540603	59.27	2178	1725	1725	3
SECCE6RV1G0406140	blue	2	2	5.07031	5.55859	5.08824	4.84855	5.1691	6R	541297303	45.29	4838	1911	1911	7
SECCE6RV1G0406490	blue	2	2	5.453	2.76826	5.94334	5.51246	5.93325	6R	545347699	67.13	1427	1320	1320	2
SECCE6RV1G0408160	blue	2	3.95929	7.94186	7.63681	7.43688	8.55183	8.31843	6R	568915900	72.26	930	930	930	1
SECCE6RV1G0409800	blue	2	3.72725	6.29472	6.45036	6.14379	6.35716	4.86427	6R	591741958	48.34	3306	1887	1887	14
SECCE6RV1G0410620	blue	2	2	3.82845	2	5.05243	2.73516	3.71556	6R	600582139	60.95	1173	1140	1140	2
SECCE6RV1G0413120	blue	2	2.36611	4.19288	4.44724	3.62508	4.80349	2	6R	621362496	44.47	6948	2988	2988	27
SECCE6RV1G0414290	blue	2	2	3.0148	2	4.11615	4.25277	5.63474	6R	631105742	50.88	3888	2280	2280	3
SECCE6RV1G0415250	blue	2	2	3.60466	4.24808	6.28932	4.93467	5.53165	6R	640288347	56.89	5342	3030	3030	3
SECCE6RV1G0417530	blue	2	5.3968	4.34554	4.01695	4.42698	3.68494	2	6R	658923045	56.44	2151	1494	1494	4
SECCE6RV1G0419840	blue	2	4.63219	6.75627	2.76826	6.56816	4.4411	6.67557	6R	673285685	46.66	1691	1068	1068	4
SECCE6RV1G0422260	blue	2	2	5.07031	2.55465	5.40452	2	4.9732	6R	689234784	51.07	748	636	636	2
SECCE6RV1G0423320	blue	2	4.82095	2	2.55465	2	2	2	6R	695416755	45.31	1567	1425	1425	2
SECCE6RV1G0427940	blue	2	2	7.50453	5.77166	7.1791	7.80578	8.42774	6R	722278348	70.23	1589	1497	1497	2
SECCE6RV1G0429840	blue	2	4.33462	6.79657	7.33557	7.04888	6.93945	7.56243	6R	738406918	62.8	1266	951	951	4
SECCE6RV1G0432670	blue	2	5.80727	4.19288	5.6954	2.70078	3.47104	3.27956	6R	753760043	69.48	462	462	462	1
SECCE6RV1G0435040	blue	2	2	4.27123	4.44724	5.53996	5.98572	6.97965	6R	769352871	44.24	4826	1416	1416	2
SECCE6RV1G0440920	blue	2	2	4.93245	3.52368	2	4.25277	3.27956	6R	807904952	67.12	517	420	420	2
SECCE6RV1G0442140	blue	2	2.90042	4.11004	5.40744	5.68731	5.6714	5.66752	6R	814232814	54.2	1179	1179	1179	1
SECCE6RV1G0443110	blue	2	2	5.48623	4.72808	4.36994	4.80349	4.91976	6R	820606518	49.93	2856	1374	1374	10
SECCE6RV1G0444410	blue	2	5.54698	9.18407	9.17449	8.6014	9.31443	9.1091	6R	827790241	71.9	1655	1563	1563	2
SECCE6RV1G0445160	blue	2	3.4506	5.1554	3.2669	6.22644	5.8371	5.45859	6R	836241307	73.01	615	615	615	1
SECCE6RV1G0450290	blue	2	2	4.60955	2	4.68257	5.54019	4.32119	6R	867285830	49.43	1657	1074	1074	2
SECCE7RV1G0456390	blue	2	4.69789	2	2	3.80798	2	2	7R	10598694	70.42	1136	1098	1098	2
SECCE7RV1G0458430	blue	2	4.63219	7.68709	7.38497	7.1791	6.82007	7.69556	7R	21777176	71.48	1266	1266	1266	1
SECCE7RV1G0459080	blue	2	2.90042	4.11004	2.95429	5.40452	4.75697	5.63474	7R	24199952	51.79	867	867	867	1
SECCE7RV1G0459220	blue	2	2	4.34554	3.401	3.41559	6.17454	5.53165	7R	24889065	69.46	1467	1341	1341	3
SECCE7RV1G0462250	blue	2	3.10801	4.48357	2	5.34657	6.54685	4.23631	7R	44806415	49.37	2129	1503	1503	2
SECCE7RV1G0462370	blue	2	2	3.33967	2	2.50276	4.84855	4.23631	7R	45291357	66.54	1617	1617	1617	1
SECCE7RV1G0462540	blue	2	3.72725	8.19897	6.89878	6.97431	8.52431	8.2279	7R	46696937	52	3744	3744	3744	1
SECCE7RV1G0470080	blue	2	7.96646	6.23733	4.82671	5.15728	6.44782	4.9732	7R	115997736	52.67	3357	1338	1338	7
SECCE7RV1G0470330	blue	2	2	4.54793	4.67612	4.11615	5.45533	6.203	7R	119123097	67.06	1008	1008	1008	1
SECCE7RV1G0471460	blue	2	3.28945	5.27431	2	3.80798	4.55425	4.54943	7R	130456951	45.44	4010	1761	1761	8
SECCE7RV1G0472010	blue	2	2	4.27123	4.91903	4.31056	5.16591	3.27956	7R	135627167	62.79	1239	1239	1239	1
SECCE7RV1G0473110	blue	2	2	4.83264	2	3.2982	3.95601	3.09904	7R	153936344	49.41	2473	834	834	7
SECCE7RV1G0473270	blue	2	2	4.60955	5.64222	2	4.4411	4.68372	7R	155569195	42.71	4718	969	969	7
SECCE7RV1G0475250	blue	2	2	3.47824	3.7416	4.04506	4.60766	5.56684	7R	183993643	66.37	669	573	573	2
SECCE7RV1G0478190	blue	2	2	4.27123	3.7416	5.34657	3.95601	3.27956	7R	234747180	38.94	2987	330	330	4
SECCE7RV1G0479020	blue	2	2.90042	5.48623	5.16507	5.7778	5.05492	3.71556	7R	245412862	52.3	3346	852	852	10
SECCE7RV1G0479590	blue	2	3.10801	4.02214	2.55465	2	5.05492	3.58434	7R	255272136	57.47	3630	2907	2907	4
SECCE7RV1G0481150	blue	2	2	4.34554	3.63675	2	3.35089	4.80656	7R	281034436	50.14	718	306	306	5
SECCE7RV1G0483540	blue	2	2	4.97988	4.24808	3.2982	3.07563	2.65174	7R	323622846	48.9	3908	2208	2208	4
SECCE7RV1G0492230	blue	2	2	5.11348	5.16507	3.89141	4.65916	5.42062	7R	546348707	44.21	3820	1914	1914	5
SECCE7RV1G0492920	blue	2	2	4.54793	4.17507	3.41559	5.85929	3.83583	7R	559555493	46.11	3729	1158	1158	11
SECCE7RV1G0494190	blue	2	3.28945	6.80975	6.16005	6.88553	6.7266	7.0435	7R	580023235	68.82	651	651	651	1
SECCE7RV1G0496120	blue	2	4.06266	5.1554	5.46981	4.93936	5.3338	2.65174	7R	607802929	50.77	1627	1071	1071	3
SECCE7RV1G0496130	blue	2	4.56335	8.00053	6.73065	3.17041	7.78274	6.18045	7R	607909491	65.78	1329	1014	1014	3
SECCE7RV1G0498860	blue	2	2.36611	3.82845	2	2	4.93467	3.27956	7R	647151099	49.78	15182	1542	1542	9
SECCE7RV1G0499590	blue	2	4.15913	5.72765	7.2314	6.73556	6.26042	7.06826	7R	655517743	56.4	1211	1089	1089	2
SECCE7RV1G0501340	blue	2	2	3.33967	2	4.58569	4.70889	3.09904	7R	681766149	62.4	1202	969	969	3
SECCE7RV1G0502510	blue	2	2	5.31186	4.62221	4.31056	4.89226	4.32119	7R	696896265	57.5	1979	1653	1653	4
SECCE7RV1G0503360	blue	2	2.65786	5.11348	2	3.89141	6.50524	5.07447	7R	710553557	56.3	2769	1095	1095	2
SECCE7RV1G0508120	blue	2	2	4.83264	4.50795	2.27317	4.11201	2.89266	7R	769397519	72.57	1203	1203	1203	1
SECCE7RV1G0508770	blue	2	2	5.51871	3.2669	3.62508	4.18411	5.07447	7R	774393419	65.57	1705	1179	1179	5
SECCE7RV1G0510110	blue	2	2	4.54793	2	5.51387	5.23543	4.14612	7R	787071070	66.6	512	411	411	2
SECCE7RV1G0511630	blue	2	2	4.93245	3.401	5.31669	5.30175	3.71556	7R	804544131	41.58	3232	1509	1509	13
SECCE7RV1G0512450	blue	2	2	7.83629	8.23919	8.07233	8.22436	8.46086	7R	811305544	52.86	891	693	693	2
SECCE7RV1G0516440	blue	2	2	4.93245	3.83934	4.85874	4.18411	5.53165	7R	846357980	42.6	2271	348	348	3
SECCE7RV1G0521250	blue	2	2	4.41621	3.7416	5.9037	4.93467	4.40135	7R	873284654	48.06	7160	1125	1125	2
SECCE7RV1G0523850	blue	2	3.4506	7.14755	8.56267	6.47657	7.62978	5.84999	7R	883911191	54.33	2908	2565	2565	2
SECCE7RV1G0524240	blue	2	2.65786	4.60955	2	4.85874	5.8371	4.14612	7R	885559930	64.09	1008	1008	1008	1
SECCE7RV1G0525010	blue	2	4.41496	6.33176	4.31756	6.81249	7.00063	5.98619	7R	888041750	45.79	3051	1686	1686	6
SECCE7RV1G0525690	blue	2	3.59555	7.86183	4.44724	8.24086	5.51246	6.44915	7R	892102655	48.21	2827	1755	1755	6
SECCE7RV1G0526330	blue	2	3.10801	6.23733	7.50897	6.67798	5.85929	7.42536	7R	894733498	46.75	4706	4176	4176	3
SECCE7RV1G0526340	blue	2	2	6.25671	5.86745	6.89567	5.36516	7.24159	7R	894738744	45.27	3426	2838	2838	2
SECCE7RV1G0526510	blue	2	2	5.67097	2.30382	5.12317	2	4.54943	7R	895904182	46.6	4485	4485	4485	1
SECCE7RV1G0526690	blue	2	2	4.27123	3.52368	5.25503	3.35089	3.58434	7R	897489528	43.07	36585	1986	1986	14
SECCE7RV1G0527010	blue	2	2	5.95828	3.52368	4.72867	5.45533	5.2579	7R	899682642	50.57	3591	1317	1317	4
SECCEUNV1G0534250	blue	2	3.10801	5.38416	3.401	4.53471	2.52913	5.95996	0R	38022337	40.41	3106	1839	1839	6
SECCEUNV1G0538100	blue	2	2	3.0148	4.56621	4.31056	5.48418	2	0R	71368833	52.77	2801	1470	1470	3
SECCEUNV1G0539970	blue	2	2	4.60955	3.83934	4.81667	5.26897	5.95996	0R	78055663	50.18	819	693	693	2
SECCEUNV1G0540200	blue	2	2	4.78001	4.44724	2.87487	4.75697	3.58434	0R	78554658	40.57	3801	645	645	8
SECCEUNV1G0544160	blue	2	5.86561	4.66864	2.95429	3.2982	3.07563	2.89266	0R	124905910	66.39	732	624	624	2
SECCEUNV1G0544610	blue	2	2.65786	4.88341	5.12687	2.27317	4.80349	3.58434	0R	130786722	60.25	1137	1137	1137	1
SECCEUNV1G0549090	blue	2	2.36611	4.66864	3.52368	3.80798	5.69627	3.58434	0R	197038901	70.33	1092	1092	1092	1
SECCEUNV1G0549710	blue	2	16.6431	14.283	13.6075	12.9606	14.2782	15.9906	0R	206408864	43.3	1335	1335	1335	1
SECCEUNV1G0551770	blue	2	5.77719	3.92855	6.08233	4.77334	3.78107	2.65174	0R	239980187	42.46	2998	1224	1224	11
SECCEUNV1G0554550	blue	2	4.69789	11.1314	11.456	6.51654	10.0883	9.7701	0R	287015423	34.35	1048	255	255	2
SECCEUNV1G0557450	blue	2	8.71415	6.1152	9.47554	7.39461	6.51924	6.203	0R	323893232	47.31	372	372	372	1
SECCEUNV1G0559470	blue	2	2.90042	5.98177	3.11904	4.68257	4.89226	4.40135	0R	338540202	72.77	393	393	393	1
SECCEUNV1G0559490	blue	2	3.95929	2	3.52368	2.50276	4.60766	2	0R	338642364	64	1900	1557	1557	4
SECCEUNV1G0560320	blue	2	2	5.31186	3.52368	3.2982	4.31832	4.9732	0R	346531764	65.09	444	366	366	2
SECCEUNV1G0563650	blue	2	5.54698	3.92855	2.95429	2	3.35089	3.09904	0R	376165818	58.41	315	315	315	1
SECCEUNV1G0565330	blue	2	2.36611	5.69959	2	2	5.74476	6.18045	0R	393044491	66.79	521	423	423	2
SECALE_CEREALE_NEWGENE_10206	brown	3	2	3.18636	4.96306	2	2.73516	2	NA	NA	NA	NA	NA	NA	NA
SECALE_CEREALE_NEWGENE_10210	brown	3	8.42505	8.16859	12.4617	7.79203	7.99806	8.52935	NA	NA	NA	NA	NA	NA	NA
SECALE_CEREALE_NEWGENE_10449	brown	3	4.82095	6.6132	8.40798	6.22644	5.23543	2	NA	NA	NA	NA	NA	NA	NA
SECALE_CEREALE_NEWGENE_10564	brown	3	3.72725	3.18636	2	2	3.68494	5.12256	NA	NA	NA	NA	NA	NA	NA
SECALE_CEREALE_NEWGENE_10728	brown	3	2	2	4.72808	2	3.78107	2	NA	NA	NA	NA	NA	NA	NA
SECALE_CEREALE_NEWGENE_10877	brown	3	6.12644	5.61198	2	5.22318	3.95601	5.07447	NA	NA	NA	NA	NA	NA	NA
SECALE_CEREALE_NEWGENE_10964	brown	3	5.65017	6.50387	7.18568	3.97028	5.56741	3.71556	NA	NA	NA	NA	NA	NA	NA
SECALE_CEREALE_NEWGENE_11319	brown	3	3.10801	4.60955	7.32717	6.27385	5.69627	3.71556	NA	NA	NA	NA	NA	NA	NA
SECALE_CEREALE_NEWGENE_11534	brown	3	2	2	4.72808	2.87487	2	2	NA	NA	NA	NA	NA	NA	NA
SECALE_CEREALE_NEWGENE_11675	brown	3	2.90042	2	5.12687	4.53471	4.25277	2	NA	NA	NA	NA	NA	NA	NA
SECALE_CEREALE_NEWGENE_11909	brown	3	3.59555	3.0148	5.79621	5.31669	4.4411	2	NA	NA	NA	NA	NA	NA	NA
SECALE_CEREALE_NEWGENE_12060	brown	3	3.72725	3.72089	2	4.53471	2.73516	4.9732	NA	NA	NA	NA	NA	NA	NA
SECALE_CEREALE_NEWGENE_12188	brown	3	4.24954	4.78001	2	4.85874	2	3.58434	NA	NA	NA	NA	NA	NA	NA
SECALE_CEREALE_NEWGENE_12355	brown	3	2	2	5.43896	2	2	2	NA	NA	NA	NA	NA	NA	NA
SECALE_CEREALE_NEWGENE_12388	brown	3	2	2	6.06222	4.04506	2	2	NA	NA	NA	NA	NA	NA	NA
SECALE_CEREALE_NEWGENE_12728	brown	3	2	2	4.96306	3.2982	2.52913	2.65174	NA	NA	NA	NA	NA	NA	NA
SECALE_CEREALE_NEWGENE_13078	brown	3	2	2	5.16507	3.0302	2	2	NA	NA	NA	NA	NA	NA	NA
SECALE_CEREALE_NEWGENE_13408	brown	3	6.19631	4.19288	2.55465	5.28619	2.52913	4.23631	NA	NA	NA	NA	NA	NA	NA
SECALE_CEREALE_NEWGENE_1342	brown	3	5.86561	2.59485	2	4.63494	4.03611	4.61813	NA	NA	NA	NA	NA	NA	NA
SECALE_CEREALE_NEWGENE_14244	brown	3	2	2.59485	5.00579	2	3.58195	2	NA	NA	NA	NA	NA	NA	NA
SECALE_CEREALE_NEWGENE_14265	brown	3	2	2	4.67612	3.52413	2	2	NA	NA	NA	NA	NA	NA	NA
SECALE_CEREALE_NEWGENE_14548	brown	3	2	2.59485	5.43896	3.0302	2	3.43999	NA	NA	NA	NA	NA	NA	NA
SECALE_CEREALE_NEWGENE_14588	brown	3	2	2	6.30396	3.0302	2	2	NA	NA	NA	NA	NA	NA	NA
SECALE_CEREALE_NEWGENE_14681	brown	3	4.82095	5.91012	3.401	5.37583	6.32563	6.15755	NA	NA	NA	NA	NA	NA	NA
SECALE_CEREALE_NEWGENE_14732	brown	3	2.90042	4.02214	7.2493	4.97805	5.12986	5.12256	NA	NA	NA	NA	NA	NA	NA
SECALE_CEREALE_NEWGENE_14745	brown	3	5.08926	5.11348	2	5.71047	5.8371	4.40135	NA	NA	NA	NA	NA	NA	NA
SECALE_CEREALE_NEWGENE_14955	brown	3	2	2	5.23857	2	2	2	NA	NA	NA	NA	NA	NA	NA
SECALE_CEREALE_NEWGENE_1509	brown	3	3.72725	2	2	4.81667	3.21981	4.04992	NA	NA	NA	NA	NA	NA	NA
SECALE_CEREALE_NEWGENE_15176	brown	3	2	2	5.40744	3.97028	2	2	NA	NA	NA	NA	NA	NA	NA
SECALE_CEREALE_NEWGENE_1637	brown	3	4.06266	2.82005	2	4.81667	2.73516	4.86427	NA	NA	NA	NA	NA	NA	NA
SECALE_CEREALE_NEWGENE_18701	brown	3	4.15913	3.33967	5.79621	2.70078	3.78107	3.27956	NA	NA	NA	NA	NA	NA	NA
SECALE_CEREALE_NEWGENE_1890	brown	3	6.38764	5.78218	2	6.33474	5.74476	6.65936	NA	NA	NA	NA	NA	NA	NA
SECALE_CEREALE_NEWGENE_18944	brown	3	2	3.0148	4.50795	2	4.80349	2	NA	NA	NA	NA	NA	NA	NA
SECALE_CEREALE_NEWGENE_19207	brown	3	5.08926	4.19288	2.95429	5.79956	4.84855	6.18045	NA	NA	NA	NA	NA	NA	NA
SECALE_CEREALE_NEWGENE_19381	brown	3	6.12644	6.07208	2.76826	4.72867	4.11201	4.91976	NA	NA	NA	NA	NA	NA	NA
SECALE_CEREALE_NEWGENE_20005	brown	3	6.53872	6.67214	3.83934	7.79203	6.84253	7.34656	NA	NA	NA	NA	NA	NA	NA
SECALE_CEREALE_NEWGENE_20300	brown	3	2	2	5.79621	2	3.47104	3.94685	NA	NA	NA	NA	NA	NA	NA
SECALE_CEREALE_NEWGENE_20309	brown	3	6.12644	6.42038	2	7.01208	7.36095	6.67557	NA	NA	NA	NA	NA	NA	NA
SECALE_CEREALE_NEWGENE_20419	brown	3	5.08926	5.31186	2	5.56559	3.95601	4.61813	NA	NA	NA	NA	NA	NA	NA
SECALE_CEREALE_NEWGENE_20450	brown	3	4.41496	5.1554	2	2.87487	4.75697	4.32119	NA	NA	NA	NA	NA	NA	NA
SECALE_CEREALE_NEWGENE_20486	brown	3	3.28945	4.48357	2	4.11615	4.93467	4.61813	NA	NA	NA	NA	NA	NA	NA
SECALE_CEREALE_NEWGENE_20566	brown	3	3.84793	5.19613	8.07834	6.31975	7.68052	6.8138	NA	NA	NA	NA	NA	NA	NA
SECALE_CEREALE_NEWGENE_20633	brown	3	2	2	5.8441	2	2.73516	3.43999	NA	NA	NA	NA	NA	NA	NA
SECALE_CEREALE_NEWGENE_20780	brown	3	3.95929	2.82005	5.40744	3.0302	5.23543	2.36236	NA	NA	NA	NA	NA	NA	NA
SECALE_CEREALE_NEWGENE_20804	brown	3	2	2.32787	5.64222	3.71943	4.25277	2	NA	NA	NA	NA	NA	NA	NA
SECALE_CEREALE_NEWGENE_20833	brown	3	7.52556	7.39507	2	7.93652	7.09716	7.36667	NA	NA	NA	NA	NA	NA	NA
SECALE_CEREALE_NEWGENE_20871	brown	3	2	3.0148	5.27396	3.17041	2	2	NA	NA	NA	NA	NA	NA	NA
SECALE_CEREALE_NEWGENE_20906	brown	3	2	2	4.91903	2	2	2	NA	NA	NA	NA	NA	NA	NA
SECALE_CEREALE_NEWGENE_20912	brown	3	2	3.18636	4.44724	2	4.11201	2	NA	NA	NA	NA	NA	NA	NA
SECALE_CEREALE_NEWGENE_20923	brown	3	2	2	5.66906	2.70078	2	2	NA	NA	NA	NA	NA	NA	NA
SECALE_CEREALE_NEWGENE_21412	brown	3	6.87328	6.15707	2.95429	6.01949	6.57394	5.2579	NA	NA	NA	NA	NA	NA	NA
SECALE_CEREALE_NEWGENE_21418	brown	3	5.3968	5.07031	2.30382	7.15398	2	3.94685	NA	NA	NA	NA	NA	NA	NA
SECALE_CEREALE_NEWGENE_21427	brown	3	5.94893	5.61198	2	5.59077	2	3.43999	NA	NA	NA	NA	NA	NA	NA
SECALE_CEREALE_NEWGENE_21619	brown	3	5.94893	6.17756	2	5.31669	2.28869	5.66752	NA	NA	NA	NA	NA	NA	NA
SECALE_CEREALE_NEWGENE_21810	brown	3	2	2	6.2693	3.52413	2	2	NA	NA	NA	NA	NA	NA	NA
SECALE_CEREALE_NEWGENE_22230	brown	3	2	2	4.77824	2.50276	2	2	NA	NA	NA	NA	NA	NA	NA
SECALE_CEREALE_NEWGENE_22289	brown	3	5.18402	6.19776	3.11904	5.63985	4.11201	4.80656	NA	NA	NA	NA	NA	NA	NA
SECALE_CEREALE_NEWGENE_22558	brown	3	2	2	4.77824	3.0302	2	3.09904	NA	NA	NA	NA	NA	NA	NA
SECALE_CEREALE_NEWGENE_23260	brown	3	3.10801	3.72089	5.20229	2.50276	3.07563	2	NA	NA	NA	NA	NA	NA	NA
SECALE_CEREALE_NEWGENE_23658	brown	3	4.41496	3.47824	2	4.63494	2.73516	4.91976	NA	NA	NA	NA	NA	NA	NA
SECALE_CEREALE_NEWGENE_23789	brown	3	11.6387	10.1778	2	8.61066	9.13279	8.91794	NA	NA	NA	NA	NA	NA	NA
SECALE_CEREALE_NEWGENE_24414	brown	3	6.05302	6.80975	2.95429	6.78002	5.54019	4.40135	NA	NA	NA	NA	NA	NA	NA
SECALE_CEREALE_NEWGENE_24653	brown	3	2	2	5.27396	2	2	2	NA	NA	NA	NA	NA	NA	NA
SECALE_CEREALE_NEWGENE_25595	brown	3	5.65017	4.93245	2	4.93936	4.55425	4.54943	NA	NA	NA	NA	NA	NA	NA
SECALE_CEREALE_NEWGENE_25774	brown	3	3.72725	5.453	5.40744	2	4.31832	2	NA	NA	NA	NA	NA	NA	NA
SECALE_CEREALE_NEWGENE_25944	brown	3	2	2	4.67612	2	4.18411	3.27956	NA	NA	NA	NA	NA	NA	NA
SECALE_CEREALE_NEWGENE_2617	brown	3	5.47384	5.78218	2	6.85468	6.4331	5.53165	NA	NA	NA	NA	NA	NA	NA
SECALE_CEREALE_NEWGENE_26466	brown	3	4.33462	4.27123	6.98673	3.17041	5.90268	3.43999	NA	NA	NA	NA	NA	NA	NA
SECALE_CEREALE_NEWGENE_26566	brown	3	6.42692	7.05092	9.38941	6.22644	7.15212	8.03408	NA	NA	NA	NA	NA	NA	NA
SECALE_CEREALE_NEWGENE_26896	brown	3	3.28945	3.33967	5.91306	4.48185	4.84855	3.09904	NA	NA	NA	NA	NA	NA	NA
SECALE_CEREALE_NEWGENE_27116	brown	3	2.36611	2	4.72808	2	3.95601	2	NA	NA	NA	NA	NA	NA	NA
SECALE_CEREALE_NEWGENE_27187	brown	3	3.95929	4.41621	2.55465	5.66377	4.65916	6.08659	NA	NA	NA	NA	NA	NA	NA
SECALE_CEREALE_NEWGENE_27189	brown	3	6.67547	6.47105	2	5.88346	5.79167	6.48638	NA	NA	NA	NA	NA	NA	NA
SECALE_CEREALE_NEWGENE_27277	brown	3	3.10801	2.59485	5.43896	2.70078	2.52913	3.83583	NA	NA	NA	NA	NA	NA	NA
SECALE_CEREALE_NEWGENE_27400	brown	3	7.30084	6.65763	4.01695	7.0306	3.95601	5.87828	NA	NA	NA	NA	NA	NA	NA
SECALE_CEREALE_NEWGENE_27460	brown	3	4.93433	5.41899	2	3.71943	4.55425	5.56684	NA	NA	NA	NA	NA	NA	NA
SECALE_CEREALE_NEWGENE_27764	brown	3	6.6257	4.88341	2.55465	7.16241	5.74476	7.3865	NA	NA	NA	NA	NA	NA	NA
SECALE_CEREALE_NEWGENE_28097	brown	3	2	2	5.20229	3.2982	2	2	NA	NA	NA	NA	NA	NA	NA
SECALE_CEREALE_NEWGENE_28195	brown	3	6.38764	7.16818	7.8744	5.66377	6.4331	4.80656	NA	NA	NA	NA	NA	NA	NA
SECALE_CEREALE_NEWGENE_28219	brown	3	5.47384	5.453	2	6.21028	6.37267	4.91976	NA	NA	NA	NA	NA	NA	NA
SECALE_CEREALE_NEWGENE_28407	brown	3	4.98784	5.07031	2	5.71047	4.70889	5.60119	NA	NA	NA	NA	NA	NA	NA
SECALE_CEREALE_NEWGENE_28410	brown	3	2	2	6.6112	2.70078	2.73516	2	NA	NA	NA	NA	NA	NA	NA
SECALE_CEREALE_NEWGENE_28411	brown	3	5.31542	4.97988	7.63681	4.42698	4.38102	4.40135	NA	NA	NA	NA	NA	NA	NA
SECALE_CEREALE_NEWGENE_28414	brown	3	2	2.59485	6.49603	2.87487	2	4.14612	NA	NA	NA	NA	NA	NA	NA
SECALE_CEREALE_NEWGENE_28417	brown	3	2	3.0148	6.49603	3.0302	2	3.43999	NA	NA	NA	NA	NA	NA	NA
SECALE_CEREALE_NEWGENE_28427	brown	3	2.36611	2.32787	5.00579	2	2	2	NA	NA	NA	NA	NA	NA	NA
SECALE_CEREALE_NEWGENE_28428	brown	3	4.41496	2.59485	7.45602	2	3.58195	2	NA	NA	NA	NA	NA	NA	NA
SECALE_CEREALE_NEWGENE_28435	brown	3	3.28945	2.32787	6.12171	2	2	3.43999	NA	NA	NA	NA	NA	NA	NA
SECALE_CEREALE_NEWGENE_28438	brown	3	2	2	6.40319	4.18391	4.11201	4.14612	NA	NA	NA	NA	NA	NA	NA
SECALE_CEREALE_NEWGENE_28630	brown	3	4.49106	5.58156	2	5.63985	5.20109	5.42062	NA	NA	NA	NA	NA	NA	NA
SECALE_CEREALE_NEWGENE_28663	brown	3	5.03945	5.83472	2	4.58569	4.11201	5.02472	NA	NA	NA	NA	NA	NA	NA
SECALE_CEREALE_NEWGENE_28676	brown	3	6.65907	4.88341	2	2.87487	4.11201	5.7917	NA	NA	NA	NA	NA	NA	NA
SECALE_CEREALE_NEWGENE_28919	brown	3	2	2	4.72808	3.0302	2	2	NA	NA	NA	NA	NA	NA	NA
SECALE_CEREALE_NEWGENE_2901	brown	3	5.35668	4.41621	2	5.98191	5.05492	5.73095	NA	NA	NA	NA	NA	NA	NA
SECALE_CEREALE_NEWGENE_29358	brown	3	2	3.0148	5.46981	2	3.07563	2	NA	NA	NA	NA	NA	NA	NA
SECALE_CEREALE_NEWGENE_29442	brown	3	2	2	5.8441	3.62508	2	2	NA	NA	NA	NA	NA	NA	NA
SECALE_CEREALE_NEWGENE_29443	brown	3	2	2	5.16507	2	2	2	NA	NA	NA	NA	NA	NA	NA
SECALE_CEREALE_NEWGENE_29448	brown	3	4.15913	4.48357	2	4.04506	2.91542	4.91976	NA	NA	NA	NA	NA	NA	NA
SECALE_CEREALE_NEWGENE_29866	brown	3	4.56335	5.55048	2	5.12317	3.47104	4.74645	NA	NA	NA	NA	NA	NA	NA
SECALE_CEREALE_NEWGENE_30189	brown	3	3.59555	4.11004	5.16507	2	4.60766	2	NA	NA	NA	NA	NA	NA	NA
SECALE_CEREALE_NEWGENE_30326	brown	3	5.68299	6.33176	3.401	6.73556	6.2934	4.86427	NA	NA	NA	NA	NA	NA	NA
SECALE_CEREALE_NEWGENE_30490	brown	3	6.7548	6.23733	3.52368	6.10935	6.1387	5.56684	NA	NA	NA	NA	NA	NA	NA
SECALE_CEREALE_NEWGENE_31004	brown	3	2.90042	2	5.12687	3.41559	4.25277	2	NA	NA	NA	NA	NA	NA	NA
SECALE_CEREALE_NEWGENE_31491	brown	3	2	2	4.82671	2	2	2	NA	NA	NA	NA	NA	NA	NA
SECALE_CEREALE_NEWGENE_31993	brown	3	2	2	4.91903	2	3.58195	3.09904	NA	NA	NA	NA	NA	NA	NA
SECALE_CEREALE_NEWGENE_32064	brown	3	11.4424	12.3258	9.57821	12.6016	11.297	13.4998	NA	NA	NA	NA	NA	NA	NA
SECALE_CEREALE_NEWGENE_32123	brown	3	2	2	4.44724	2	4.93467	3.09904	NA	NA	NA	NA	NA	NA	NA
SECALE_CEREALE_NEWGENE_32347	brown	3	6.17339	5.11348	2	6.07408	2	4.61813	NA	NA	NA	NA	NA	NA	NA
SECALE_CEREALE_NEWGENE_3243	brown	3	2	3.72089	5.20229	2	4.11201	3.09904	NA	NA	NA	NA	NA	NA	NA
SECALE_CEREALE_NEWGENE_32656	brown	3	4.24954	4.66864	2	4.93936	4.89226	3.83583	NA	NA	NA	NA	NA	NA	NA
SECALE_CEREALE_NEWGENE_33300	brown	3	2	2	5.43896	2.70078	2	2	NA	NA	NA	NA	NA	NA	NA
SECALE_CEREALE_NEWGENE_33321	brown	3	4.69789	4.34554	2	4.18391	4.11201	5.45859	NA	NA	NA	NA	NA	NA	NA
SECALE_CEREALE_NEWGENE_34055	brown	3	3.4506	2	4.91903	2.70078	4.60766	3.09904	NA	NA	NA	NA	NA	NA	NA
SECALE_CEREALE_NEWGENE_34591	brown	3	2	2	5.00579	3.71943	2	2	NA	NA	NA	NA	NA	NA	NA
SECALE_CEREALE_NEWGENE_35799	brown	3	5.3968	4.34554	2	5.31669	6.08321	5.34156	NA	NA	NA	NA	NA	NA	NA
SECALE_CEREALE_NEWGENE_36050	brown	3	2	2	5.04729	2.27317	2	2	NA	NA	NA	NA	NA	NA	NA
SECALE_CEREALE_NEWGENE_36125	brown	3	5.74646	5.95828	8.60497	6.91573	5.85929	5.87828	NA	NA	NA	NA	NA	NA	NA
SECALE_CEREALE_NEWGENE_36354	brown	3	6.92907	5.72765	3.7416	6.51654	5.94479	6.26858	NA	NA	NA	NA	NA	NA	NA
SECALE_CEREALE_NEWGENE_36484	brown	3	2	2	4.67612	2	2	2	NA	NA	NA	NA	NA	NA	NA
SECALE_CEREALE_NEWGENE_36533	brown	3	4.49106	4.83264	2	5.08824	4.75697	5.53165	NA	NA	NA	NA	NA	NA	NA
SECALE_CEREALE_NEWGENE_36706	brown	3	4.87875	3.92855	2	3.17041	3.47104	5.53165	NA	NA	NA	NA	NA	NA	NA
SECALE_CEREALE_NEWGENE_37295	brown	3	4.56335	4.34554	2	3.62508	5.30175	4.74645	NA	NA	NA	NA	NA	NA	NA
SECALE_CEREALE_NEWGENE_37536	brown	3	2	2	5.12687	2.70078	2	2	NA	NA	NA	NA	NA	NA	NA
SECALE_CEREALE_NEWGENE_37572	brown	3	2.65786	2.82005	5.20229	2	2.52913	2	NA	NA	NA	NA	NA	NA	NA
SECALE_CEREALE_NEWGENE_38282	brown	3	2	2	4.67612	2	2	2	NA	NA	NA	NA	NA	NA	NA
SECALE_CEREALE_NEWGENE_38662	brown	3	2	2	4.56621	3.2982	2	2	NA	NA	NA	NA	NA	NA	NA
SECALE_CEREALE_NEWGENE_3882	brown	3	5.5822	5.41899	2.30382	4.04506	3.47104	4.23631	NA	NA	NA	NA	NA	NA	NA
SECALE_CEREALE_NEWGENE_39147	brown	3	2	2	4.77824	3.2982	4.25277	3.94685	NA	NA	NA	NA	NA	NA	NA
SECALE_CEREALE_NEWGENE_39177	brown	3	3.84793	4.60955	2	5.40452	3.78107	4.23631	NA	NA	NA	NA	NA	NA	NA
SECALE_CEREALE_NEWGENE_39178	brown	3	2	2	5.04729	3.2982	2	2	NA	NA	NA	NA	NA	NA	NA
SECALE_CEREALE_NEWGENE_39401	brown	3	3.59555	3.60466	6.65213	3.52413	5.3338	4.80656	NA	NA	NA	NA	NA	NA	NA
SECALE_CEREALE_NEWGENE_40015	brown	3	2	2	4.87361	2	2	2	NA	NA	NA	NA	NA	NA	NA
SECALE_CEREALE_NEWGENE_40070	brown	3	2	2	5.37521	2	4.11201	3.43999	NA	NA	NA	NA	NA	NA	NA
SECALE_CEREALE_NEWGENE_40464	brown	3	2	2	5.04729	3.80798	2	2	NA	NA	NA	NA	NA	NA	NA
SECALE_CEREALE_NEWGENE_40677	brown	3	2	2	4.67612	2	2	2	NA	NA	NA	NA	NA	NA	NA
SECALE_CEREALE_NEWGENE_41169	brown	3	2	2	4.67612	2	2	2	NA	NA	NA	NA	NA	NA	NA
SECALE_CEREALE_NEWGENE_41340	brown	3	2	2	4.96306	3.52413	2	2	NA	NA	NA	NA	NA	NA	NA
SECALE_CEREALE_NEWGENE_41573	brown	3	3.95929	5.27431	2	4.42698	2	3.83583	NA	NA	NA	NA	NA	NA	NA
SECALE_CEREALE_NEWGENE_41584	brown	3	2	2	4.82671	2	2	2	NA	NA	NA	NA	NA	NA	NA
SECALE_CEREALE_NEWGENE_41606	brown	3	2	2	4.82671	2	2	2	NA	NA	NA	NA	NA	NA	NA
SECALE_CEREALE_NEWGENE_4162	brown	3	4.41496	5.23575	2	4.04506	5.26897	3.94685	NA	NA	NA	NA	NA	NA	NA
SECALE_CEREALE_NEWGENE_41769	brown	3	2	2	4.82671	2	2	2	NA	NA	NA	NA	NA	NA	NA
SECALE_CEREALE_NEWGENE_42139	brown	3	2	4.11004	6.62498	2	2	2	NA	NA	NA	NA	NA	NA	NA
SECALE_CEREALE_NEWGENE_42204	brown	3	2	2	4.67612	2	2	2	NA	NA	NA	NA	NA	NA	NA
SECALE_CEREALE_NEWGENE_42243	brown	3	4.56335	5.07031	2	5.31669	2	4.9732	NA	NA	NA	NA	NA	NA	NA
SECALE_CEREALE_NEWGENE_42443	brown	3	3.4506	5.0258	5.04729	2	3.87119	2	NA	NA	NA	NA	NA	NA	NA
SECALE_CEREALE_NEWGENE_42564	brown	3	6.00191	4.66864	2.95429	6.51654	5.81457	5.42062	NA	NA	NA	NA	NA	NA	NA
SECALE_CEREALE_NEWGENE_42683	brown	3	2	2	4.77824	2.87487	2	2	NA	NA	NA	NA	NA	NA	NA
SECALE_CEREALE_NEWGENE_42716	brown	3	4.82095	6.07208	2.55465	4.72867	5.8371	5.76164	NA	NA	NA	NA	NA	NA	NA
SECALE_CEREALE_NEWGENE_43032	brown	3	7.27954	6.27584	2.95429	4.63494	4.11201	4.54943	NA	NA	NA	NA	NA	NA	NA
SECALE_CEREALE_NEWGENE_43181	brown	3	2	2	4.72808	2	2	2	NA	NA	NA	NA	NA	NA	NA
SECALE_CEREALE_NEWGENE_43286	brown	3	2	2	4.72808	2	2	2	NA	NA	NA	NA	NA	NA	NA
SECALE_CEREALE_NEWGENE_43348	brown	3	4.56335	6.0938	2.30382	6.14379	4.80349	5.66752	NA	NA	NA	NA	NA	NA	NA
SECALE_CEREALE_NEWGENE_43475	brown	3	2	2	4.77824	2	2	2	NA	NA	NA	NA	NA	NA	NA
SECALE_CEREALE_NEWGENE_43740	brown	3	2.90042	3.18636	5.00579	2	2	2	NA	NA	NA	NA	NA	NA	NA
SECALE_CEREALE_NEWGENE_44174	brown	3	2	2	5.43896	2	4.60766	2	NA	NA	NA	NA	NA	NA	NA
SECALE_CEREALE_NEWGENE_44406	brown	3	5.86561	5.41899	2	5.34657	4.80349	5.1691	NA	NA	NA	NA	NA	NA	NA
SECALE_CEREALE_NEWGENE_44685	brown	3	2	4.02214	5.04729	2	3.87119	2	NA	NA	NA	NA	NA	NA	NA
SECALE_CEREALE_NEWGENE_44775	brown	3	4.93433	6.23733	3.11904	5.56559	3.78107	4.86427	NA	NA	NA	NA	NA	NA	NA
SECALE_CEREALE_NEWGENE_44779	brown	3	2	2	4.96306	2.87487	2	2	NA	NA	NA	NA	NA	NA	NA
SECALE_CEREALE_NEWGENE_44802	brown	3	2	2	5.04729	2.50276	2	2	NA	NA	NA	NA	NA	NA	NA
SECALE_CEREALE_NEWGENE_44953	brown	3	4.98784	5.1554	2	6.52962	2	5.87828	NA	NA	NA	NA	NA	NA	NA
SECALE_CEREALE_NEWGENE_45388	brown	3	3.28945	5.19613	6.08233	2.87487	6.68992	3.71556	NA	NA	NA	NA	NA	NA	NA
SECALE_CEREALE_NEWGENE_45586	brown	3	3.59555	4.54793	5.64222	2	5.20109	2	NA	NA	NA	NA	NA	NA	NA
SECALE_CEREALE_NEWGENE_45730	brown	3	6.6257	6.17756	2	8.57641	7.98298	7.43491	NA	NA	NA	NA	NA	NA	NA
SECALE_CEREALE_NEWGENE_45756	brown	3	8.22787	7.84911	11.1468	8.02231	9.08651	9.82563	NA	NA	NA	NA	NA	NA	NA
SECALE_CEREALE_NEWGENE_46154	brown	3	4.69789	4.48357	2.55465	5.46023	4.55425	6.31071	NA	NA	NA	NA	NA	NA	NA
SECALE_CEREALE_NEWGENE_46161	brown	3	5.31542	4.34554	2	4.36994	5.09288	5.12256	NA	NA	NA	NA	NA	NA	NA
SECALE_CEREALE_NEWGENE_46611	brown	3	2	2	4.67612	2	2	2	NA	NA	NA	NA	NA	NA	NA
SECALE_CEREALE_NEWGENE_47033	brown	3	2	2	4.82671	3.80798	2	2	NA	NA	NA	NA	NA	NA	NA
SECALE_CEREALE_NEWGENE_47604	brown	3	5.35668	5.11348	2.55465	5.37583	3.07563	3.83583	NA	NA	NA	NA	NA	NA	NA
SECALE_CEREALE_NEWGENE_47776	brown	3	5.08926	6.19776	2	5.40452	3.07563	4.68372	NA	NA	NA	NA	NA	NA	NA
SECALE_CEREALE_NEWGENE_47853	brown	3	16.5441	16.9418	13.7207	15.5826	16.2704	15.7427	NA	NA	NA	NA	NA	NA	NA
SECALE_CEREALE_NEWGENE_48413	brown	3	3.59555	2	5.37521	2	2.52913	2	NA	NA	NA	NA	NA	NA	NA
SECALE_CEREALE_NEWGENE_48658	brown	3	4.15913	3.60466	5.30851	2	4.80349	2	NA	NA	NA	NA	NA	NA	NA
SECALE_CEREALE_NEWGENE_49829	brown	3	5.03945	5.19613	2	5.46023	6.00575	4.40135	NA	NA	NA	NA	NA	NA	NA
SECALE_CEREALE_NEWGENE_50338	brown	3	2	2	4.44724	2.70078	4.31832	2	NA	NA	NA	NA	NA	NA	NA
SECALE_CEREALE_NEWGENE_51075	brown	3	6.02769	4.60955	2	5.94334	2	4.91976	NA	NA	NA	NA	NA	NA	NA
SECALE_CEREALE_NEWGENE_51430	brown	3	3.10801	3.92855	4.96306	2.27317	4.03611	2	NA	NA	NA	NA	NA	NA	NA
SECALE_CEREALE_NEWGENE_51433	brown	3	3.72725	4.34554	5.34224	4.31056	3.47104	2	NA	NA	NA	NA	NA	NA	NA
SECALE_CEREALE_NEWGENE_51900	brown	3	2	2	5.08763	2	3.21981	2.65174	NA	NA	NA	NA	NA	NA	NA
SECALE_CEREALE_NEWGENE_51919	brown	3	2	2.32787	4.56621	2.27317	3.87119	2	NA	NA	NA	NA	NA	NA	NA
SECALE_CEREALE_NEWGENE_51921	brown	3	4.06266	4.27123	2	3.80798	5.42589	4.54943	NA	NA	NA	NA	NA	NA	NA
SECALE_CEREALE_NEWGENE_51924	brown	3	5.80727	5.34846	2	5.84212	5.48418	6.22519	NA	NA	NA	NA	NA	NA	NA
SECALE_CEREALE_NEWGENE_52081	brown	3	2	2	4.67612	2	2	2.89266	NA	NA	NA	NA	NA	NA	NA
SECALE_CEREALE_NEWGENE_52200	brown	3	5.74646	5.72765	2	5.05243	3.68494	4.74645	NA	NA	NA	NA	NA	NA	NA
SECALE_CEREALE_NEWGENE_52263	brown	3	4.69789	3.60466	2	4.11615	4.84855	4.74645	NA	NA	NA	NA	NA	NA	NA
SECALE_CEREALE_NEWGENE_52491	brown	3	2	2	5.43896	3.52413	2.52913	2	NA	NA	NA	NA	NA	NA	NA
SECALE_CEREALE_NEWGENE_52851	brown	3	5.13742	5.69959	2.76826	6.58079	5.98572	5.12256	NA	NA	NA	NA	NA	NA	NA
SECALE_CEREALE_NEWGENE_52922	brown	3	6.46516	5.69959	2.55465	5.56559	5.48418	5.21419	NA	NA	NA	NA	NA	NA	NA
SECALE_CEREALE_NEWGENE_52929	brown	3	6.64248	7.11606	2	7.35841	5.92389	5.84999	NA	NA	NA	NA	NA	NA	NA
SECALE_CEREALE_NEWGENE_52947	brown	3	5.03945	4.54793	2	5.4873	5.90268	7.3865	NA	NA	NA	NA	NA	NA	NA
SECALE_CEREALE_NEWGENE_53055	brown	3	2	2	5.08763	2	3.58195	3.27956	NA	NA	NA	NA	NA	NA	NA
SECALE_CEREALE_NEWGENE_53134	brown	3	2	3.82845	3.93088	2.70078	4.55425	2	NA	NA	NA	NA	NA	NA	NA
SECALE_CEREALE_NEWGENE_53288	brown	3	5.80727	4.83264	2	3.97028	4.65916	4.74645	NA	NA	NA	NA	NA	NA	NA
SECALE_CEREALE_NEWGENE_53294	brown	3	3.84793	3.92855	6.19739	2.87487	4.49878	2	NA	NA	NA	NA	NA	NA	NA
SECALE_CEREALE_NEWGENE_53655	brown	3	4.69789	2.82005	6.3378	6.17742	5.8371	2	NA	NA	NA	NA	NA	NA	NA
SECALE_CEREALE_NEWGENE_54406	brown	3	3.28945	3.0148	2	4.36994	2	4.80656	NA	NA	NA	NA	NA	NA	NA
SECALE_CEREALE_NEWGENE_559	brown	3	3.10801	2	5.37521	3.41559	4.03611	2	NA	NA	NA	NA	NA	NA	NA
SECALE_CEREALE_NEWGENE_56	brown	3	4.82095	3.47824	2	4.48185	4.25277	5.63474	NA	NA	NA	NA	NA	NA	NA
SECALE_CEREALE_NEWGENE_560	brown	3	2	2	5.34224	2.87487	4.25277	2	NA	NA	NA	NA	NA	NA	NA
SECALE_CEREALE_NEWGENE_5680	brown	3	5.13742	4.41621	2	5.22318	4.60766	5.42062	NA	NA	NA	NA	NA	NA	NA
SECALE_CEREALE_NEWGENE_5790	brown	3	5.3968	4.54793	2	3.62508	4.60766	5.73095	NA	NA	NA	NA	NA	NA	NA
SECALE_CEREALE_NEWGENE_5832	brown	3	2.65786	3.18636	5.20229	3.62508	4.11201	2	NA	NA	NA	NA	NA	NA	NA
SECALE_CEREALE_NEWGENE_6280	brown	3	6.88743	5.86029	3.7416	7.46438	7.03027	6.78421	NA	NA	NA	NA	NA	NA	NA
SECALE_CEREALE_NEWGENE_6578	brown	3	8.03162	7.4964	2.55465	6.14379	6.71448	5.12256	NA	NA	NA	NA	NA	NA	NA
SECALE_CEREALE_NEWGENE_689	brown	3	2	2	4.87361	2.70078	2.73516	2	NA	NA	NA	NA	NA	NA	NA
SECALE_CEREALE_NEWGENE_7758	brown	3	6.67547	6.52001	2.95429	5.92365	5.85929	6.8138	NA	NA	NA	NA	NA	NA	NA
SECALE_CEREALE_NEWGENE_7772	brown	3	2	3.60466	4.67612	2	4.4411	3.09904	NA	NA	NA	NA	NA	NA	NA
SECALE_CEREALE_NEWGENE_8003	brown	3	5.5822	6.27584	2	5.68731	4.84855	5.49558	NA	NA	NA	NA	NA	NA	NA
SECALE_CEREALE_NEWGENE_8014	brown	3	2	2	5.77166	3.80798	2	2	NA	NA	NA	NA	NA	NA	NA
SECALE_CEREALE_NEWGENE_8036	brown	3	5.51088	4.66864	2	5.88346	6.08321	4.74645	NA	NA	NA	NA	NA	NA	NA
SECALE_CEREALE_NEWGENE_8099	brown	3	2	2	4.82671	3.62508	2	2	NA	NA	NA	NA	NA	NA	NA
SECALE_CEREALE_NEWGENE_8207	brown	3	3.59555	2.82005	4.91903	2.70078	4.80349	2	NA	NA	NA	NA	NA	NA	NA
SECALE_CEREALE_NEWGENE_8933	brown	3	5.74646	6.07208	9.22961	6.50334	7.16998	7.4444	NA	NA	NA	NA	NA	NA	NA
SECALE_CEREALE_NEWGENE_8968	brown	3	2	2	4.72808	3.17041	4.03611	3.58434	NA	NA	NA	NA	NA	NA	NA
SECCE1RV1G0005430	brown	3	5.03945	4.66864	2.55465	5.51387	3.07563	4.23631	1R	25883845	53.22	513	513	513	1
SECCE1RV1G0031720	brown	3	4.24954	4.02214	2	4.81667	2	3.58434	1R	445471967	43.87	2619	2163	2163	2
SECCE1RV1G0038570	brown	3	5.18402	5.78218	3.2669	5.43264	6.56046	5.56684	1R	541001509	51.81	2714	996	996	3
SECCE1RV1G0038830	brown	3	5.18402	4.48357	2	6.01949	5.90268	6.06214	1R	543265862	49.2	10824	1593	1593	3
SECCE1RV1G0040680	brown	3	4.63219	6.05002	2.55465	4.81667	5.3338	5.34156	1R	564898993	63.62	2174	1842	1842	3
SECCE1RV1G0040870	brown	3	5.86561	5.19613	2.55465	6.50334	5.26897	4.40135	1R	566702221	47.39	4216	1923	1923	8
SECCE1RV1G0041380	brown	3	4.93433	4.48357	2	4.77334	2.91542	4.32119	1R	570903866	58.87	1940	1455	1455	2
SECCE1RV1G0042500	brown	3	4.87875	5.27431	2	5.56559	5.39584	4.40135	1R	581071366	52.43	2529	2529	2529	1
SECCE1RV1G0049070	brown	3	2.65786	3.33967	5.08763	3.41559	4.11201	2	1R	638893070	50.82	1521	1278	1278	3
SECCE1RV1G0049500	brown	3	6.12644	6.00488	2.76826	5.28619	4.38102	5.02472	1R	641599367	68.56	1425	1425	1425	1
SECCE1RV1G0055160	brown	3	6.15011	4.41621	2	6.00082	5.69627	4.91976	1R	678362911	69.77	516	516	516	1
SECCE1RV1G0058590	brown	3	4.33462	3.92855	2	4.63494	5.51246	4.91976	1R	701098389	45.03	3715	1497	1497	17
SECCE1RV1G0058690	brown	3	3.72725	4.7254	2	4.48185	5.26897	4.74645	1R	701648859	47.6	1668	489	489	3
SECCE1RV1G0059530	brown	3	7.39299	7.25749	4.38386	6.90573	4.31832	7.00553	1R	706464264	52.91	2610	2610	2610	1
SECCE1RV1G0061120	brown	3	4.69789	4.48357	2	4.24862	2.91542	4.40135	1R	713664212	59.42	1949	1854	1854	2
SECCE1RV1G0062160	brown	3	6.59154	6.5828	3.63675	6.22644	5.3338	4.91976	1R	718471781	55.99	1654	1527	1527	2
SECCE2RV1G0065780	brown	3	6.91532	4.93245	2.95429	7.51787	6.44782	6.15755	2R	10334704	47.32	987	987	987	1
SECCE2RV1G0072260	brown	3	2	2	4.67612	2	3.35089	2	2R	53790689	60.53	1738	1284	1284	4
SECCE2RV1G0077750	brown	3	2	2	5.34224	2	3.07563	2	2R	101717836	39.85	3410	1572	1572	7
SECCE2RV1G0089240	brown	3	4.76073	3.0148	2	5.34657	3.68494	5.2579	2R	255059697	53.15	2696	2019	2019	7
SECCE2RV1G0099330	brown	3	5.51088	5.0258	2	5.15728	4.03611	3.43999	2R	514848592	45.54	2521	2484	2484	2
SECCE2RV1G0105900	brown	3	2.36611	3.0148	5.55859	3.41559	2.91542	3.58434	2R	626525725	57.06	1509	1509	1509	1
SECCE2RV1G0105950	brown	3	4.33462	3.0148	2	4.04506	3.58195	5.38163	2R	627349925	39.7	2975	678	678	2
SECCE2RV1G0110490	brown	3	4.87875	4.54793	2	3.2982	4.38102	5.1691	2R	690560001	69.66	1424	1380	1380	2
SECCE2RV1G0116650	brown	3	4.76073	5.34846	2	3.80798	3.68494	4.61813	2R	766439534	67.74	1404	1404	1404	1
SECCE2RV1G0119690	brown	3	3.4506	5.27431	2	4.42698	2.52913	4.32119	2R	793726647	60.95	1142	897	897	3
SECCE2RV1G0120500	brown	3	4.69789	5.80869	2.76826	4.36994	5.94479	5.21419	2R	799193755	55.35	318	318	318	1
SECCE2RV1G0123630	brown	3	4.82095	3.47824	2	4.48185	3.95601	5.02472	2R	825928561	67.09	1179	1179	1179	1
SECCE2RV1G0124450	brown	3	2	2	5.16507	2.70078	4.80349	3.71556	2R	832684765	65.59	1430	1347	1347	2
SECCE2RV1G0130340	brown	3	5.03945	4.93245	2	4.11615	3.47104	4.14612	2R	875862502	53.93	5730	2118	2118	2
SECCE2RV1G0131490	brown	3	4.76073	4.48357	2	5.34657	4.70889	3.71556	2R	884857170	38.06	4803	1560	1560	13
SECCE2RV1G0143280	brown	3	4.76073	4.97988	2	4.18391	4.31832	4.54943	2R	945732214	48.79	1947	1212	1212	4
SECCE3RV1G0185240	brown	3	6.05302	5.86029	2.95429	6.25822	6.10195	7.42536	3R	673055232	63.86	1140	1140	1140	1
SECCE3RV1G0185360	brown	3	5.43584	6.31336	2.95429	5.7778	3.68494	6.6916	3R	674001166	65.17	1424	1290	1290	2
SECCE3RV1G0189200	brown	3	2	4.11004	4.62221	2.50276	4.18411	2	3R	721957462	51.91	3774	1950	1950	12
SECCE3RV1G0191190	brown	3	4.33462	2	2	3.97028	2.28869	5.02472	3R	747338757	46.45	2043	2043	2043	1
SECCE3RV1G0194010	brown	3	7.0722	7.19857	4.01695	7.51787	6.12044	7.0435	3R	776565947	56.92	1467	1467	1467	1
SECCE3RV1G0194920	brown	3	4.49106	2	2	5.98191	3.47104	5.49558	3R	788048854	50.87	3611	3126	3126	2
SECCE3RV1G0197470	brown	3	3.95929	3.33967	2	4.85874	4.80349	5.56684	3R	819421870	61.01	1844	1608	1608	2
SECCE3RV1G0202690	brown	3	5.3968	3.72089	2	4.36994	3.47104	4.40135	3R	876231202	44.7	3161	1569	1569	2
SECCE3RV1G0212470	brown	3	6.00191	4.66864	2.55465	6.14379	5.62034	5.34156	3R	955771137	40.87	5111	2874	2874	4
SECCE4RV1G0215830	brown	3	2	4.93245	5.43896	2	3.87119	2	4R	7745991	64.79	1636	1530	1530	2
SECCE4RV1G0216110	brown	3	3.95929	6.07208	7.61627	5.19061	5.98572	5.12256	4R	8811323	73.18	1197	1197	1197	1
SECCE4RV1G0227810	brown	3	4.06266	4.19288	2	5.28619	4.38102	4.80656	4R	128357280	42.46	2367	654	654	4
SECCE4RV1G0228560	brown	3	4.41496	4.54793	2	5.01572	5.3338	6.06214	4R	137240640	53.07	1809	1128	1128	2
SECCE4RV1G0232830	brown	3	4.06266	6.17756	2	4.63494	5.74476	5.2579	4R	214861797	42.31	1508	1245	1245	4
SECCE4RV1G0248590	brown	3	9.38955	9.28193	13.0578	9.06382	9.13279	9.45029	4R	572949249	40.29	963	963	963	1
SECCE4RV1G0249700	brown	3	4.49106	4.83264	2	5.28619	2.73516	4.74645	4R	585768723	43.22	7487	3168	3168	12
SECCE4RV1G0256200	brown	3	2.65786	3.0148	4.96306	3.2982	2	2	4R	655027781	67.78	1052	966	966	2
SECCE4RV1G0256540	brown	3	7.81923	6.72877	4.62221	7.34367	6.4032	6.8138	4R	657624329	49.86	4603	2028	2028	5
SECCE4RV1G0258390	brown	3	5.08926	3.92855	2	4.97805	4.60766	3.58434	4R	677620791	47.54	1344	1074	1074	4
SECCE4RV1G0258410	brown	3	4.06266	4.60955	2	5.22318	5.90268	4.86427	4R	677634822	46.99	1411	1074	1074	4
SECCE4RV1G0258420	brown	3	4.06266	5.31186	2	5.46023	6.10195	4.47729	4R	677680776	45.13	1436	1065	1065	4
SECCE4RV1G0258440	brown	3	8.54594	8.09511	5.82035	9.29204	8.71587	8.26051	4R	677694700	50.6	1324	1068	1068	4
SECCE4RV1G0263320	brown	3	4.15913	4.66864	6.10215	3.89141	4.65916	2	4R	715772134	42.04	2526	2166	2166	3
SECCE4RV1G0268710	brown	3	4.33462	2	2	4.63494	2	4.32119	4R	744401135	66.31	1626	1521	1521	2
SECCE4RV1G0269430	brown	3	3.72725	4.41621	2.55465	2	2	5.66752	4R	748929797	44.9	2096	1692	1692	5
SECCE4RV1G0278660	brown	3	4.15913	3.0148	2	4.18391	4.25277	5.12256	4R	809987196	40.07	4472	1548	1548	8
SECCE4RV1G0278880	brown	3	3.4506	4.66864	2	5.66377	2.52913	5.49558	4R	811294468	41.27	2394	1050	1050	4
SECCE4RV1G0282150	brown	3	2	2	5.27396	2	2	2	4R	828515000	39.36	1062	309	309	2
SECCE4RV1G0282300	brown	3	3.10801	2	6.6112	2	3.47104	2	4R	829030896	70.59	925	822	822	2
SECCE4RV1G0282370	brown	3	2	2	7.40106	2	2	2	4R	829094144	41.81	2026	1494	1494	2
SECCE4RV1G0282380	brown	3	2.36611	2.32787	5.8441	2	2.28869	2	4R	829105315	40.59	1180	486	486	2
SECCE4RV1G0282450	brown	3	6.44617	5.31186	8.58044	6.14379	5.05492	4.74645	4R	829244127	44.17	3222	3222	3222	1
SECCE4RV1G0282810	brown	3	3.4506	3.82845	5.61488	4.36994	3.35089	2	4R	830497450	65.49	426	375	375	2
SECCE4RV1G0283310	brown	3	4.49106	4.34554	2	4.24862	3.07563	5.02472	4R	834929709	38.82	2401	345	345	5
SECCE4RV1G0293370	brown	3	3.59555	2.32787	5.43896	3.17041	3.21981	2.65174	4R	885706662	60.91	1164	1164	1164	1
SECCE5RV1G0303690	brown	3	7.72783	7.82334	4.38386	6.67798	7.48744	6.39143	5R	50219336	61.03	2130	2130	2130	1
SECCE5RV1G0304960	brown	3	3.72725	5.34846	5.74669	3.97028	6.17454	3.43999	5R	64103915	62.75	741	645	645	2
SECCE5RV1G0308550	brown	3	2.90042	3.33967	5.95728	4.53471	4.97588	2	5R	133437272	67.07	498	498	498	1
SECCE5RV1G0318800	brown	3	2	3.0148	5.46981	4.31056	4.03611	2	5R	368326041	52.44	1825	732	732	2
SECCE5RV1G0328950	brown	3	4.82095	4.19288	7.15753	3.80798	4.31832	3.27956	5R	510919141	47.8	5153	3369	3369	13
SECCE5RV1G0331470	brown	3	3.84793	4.83264	2	4.31056	5.09288	4.23631	5R	538980435	67.95	936	936	936	1
SECCE5RV1G0333630	brown	3	2	4.02214	4.62221	2	4.70889	2	5R	559601638	58.82	879	663	663	3
SECCE5RV1G0334880	brown	3	3.95929	5.61198	2	4.72867	3.87119	4.14612	5R	568554737	73.68	585	585	585	1
SECCE5RV1G0336930	brown	3	3.4506	3.82845	5.66906	4.18391	4.03611	2	5R	588001110	46.21	1398	1281	1281	2
SECCE5RV1G0339830	brown	3	2	4.11004	4.77824	2.50276	4.60766	2	5R	611346525	68.06	1431	1431	1431	1
SECCE5RV1G0347720	brown	3	2	2	4.67612	2	2	2	5R	669513165	63.66	2554	2262	2262	4
SECCE5RV1G0352560	brown	3	6.65907	5.95828	3.7416	7.25194	6.277	5.98619	5R	710669066	68.93	531	531	531	1
SECCE5RV1G0354080	brown	3	2	3.33967	4.56621	2	3.87119	2	5R	721545987	67.55	1630	1536	1536	2
SECCE5RV1G0359420	brown	3	4.49106	4.93245	2	3.80798	2	3.43999	5R	761808183	42.47	4276	1047	1047	7
SECCE5RV1G0374850	brown	3	4.49106	5.453	2	4.63494	6.22668	4.40135	5R	865109932	61.28	1152	915	915	3
SECCE6RV1G0378420	brown	3	4.56335	5.80869	2	5.61552	5.69627	5.69958	6R	8343361	59.69	1652	1521	1521	2
SECCE6RV1G0381160	brown	3	6.50241	6.75627	2	4.85874	4.84855	6.75399	6R	29905402	44.56	487	438	438	2
SECCE6RV1G0383830	brown	3	4.56335	3.0148	6.81716	3.80798	3.87119	3.43999	6R	57829517	43.85	11333	1251	1251	4
SECCE6RV1G0384180	brown	3	3.95929	3.47824	7.11912	5.22318	5.9654	5.1691	6R	61028272	43.57	2619	2619	2619	1
SECCE6RV1G0387900	brown	3	4.24954	5.0258	2	4.53471	4.65916	4.47729	6R	126031741	40.37	3862	1656	1656	9
SECCE6RV1G0394740	brown	3	2	2	4.67612	2	2	2	6R	304773125	46.15	6557	1362	1362	10
SECCE6RV1G0405670	brown	3	2	2	4.77824	3.2982	4.31832	3.71556	6R	533929088	51.25	5204	1191	1191	12
SECCE6RV1G0406720	brown	3	4.56335	3.0148	6.8874	3.97028	4.11201	4.54943	6R	549322488	48.66	2696	1326	1326	4
SECCE6RV1G0406770	brown	3	6.05302	7.52865	8.27893	7.70246	6.51924	4.80656	6R	550484447	40.3	13380	4842	4842	21
SECCE6RV1G0412580	brown	3	4.49106	4.11004	2	3.71943	4.11201	5.30034	6R	615036245	49.23	4052	1743	1743	7
SECCE6RV1G0413950	brown	3	6.6257	6.78326	3.63675	5.68731	5.90268	5.07447	6R	627425770	38.97	2589	900	900	6
SECCE6RV1G0415200	brown	3	5.77719	5.1554	2	5.94334	5.45533	3.83583	6R	639781710	57.76	5459	2997	2997	3
SECCE6RV1G0420500	brown	3	4.82095	5.31186	2	3.89141	5.01594	4.23631	6R	677505434	50.05	1974	1572	1572	4
SECCE6RV1G0433560	brown	3	3.59555	5.07031	2	4.72867	2.52913	3.58434	6R	760193359	70.38	1428	1428	1428	1
SECCE6RV1G0436820	brown	3	3.4506	4.88341	2	5.01572	4.65916	4.23631	6R	779349205	43.5	1430	1251	1251	3
SECCE6RV1G0441380	brown	3	2	3.0148	3.93088	2	4.93467	2.65174	6R	810580520	54.57	2514	1764	1764	7
SECCE6RV1G0447340	brown	3	4.15913	4.41621	2	5.37583	3.95601	5.02472	6R	850228044	43.23	5489	2493	2493	14
SECCE6RV1G0450550	brown	3	5.74646	5.34846	2	4.11615	3.21981	4.14612	6R	868227467	69.09	1268	1086	1086	3
SECCE6RV1G0452860	brown	3	5.31542	4.27123	2	4.72867	3.78107	4.9732	6R	879566969	46.93	3260	1371	1371	2
SECCE6RV1G0453580	brown	3	4.63219	5.69959	2	5.34657	5.42589	5.95996	6R	883902739	44.22	11975	945	945	5
SECCE7RV1G0456900	brown	3	3.59555	4.66864	2	4.89961	4.60766	4.23631	7R	13522761	56.97	1629	1227	1227	2
SECCE7RV1G0458960	brown	3	6.67547	7.47172	2.95429	8.01302	6.56046	5.69958	7R	23718916	56.41	3150	2604	2604	2
SECCE7RV1G0461490	brown	3	2	2.82005	4.91903	3.80798	2	2	7R	38143716	64.01	564	462	462	2
SECCE7RV1G0464270	brown	3	4.56335	4.02214	2	4.42698	4.11201	5.84999	7R	59858250	44.26	1507	501	501	4
SECCE7RV1G0474020	brown	3	4.24954	6.05002	6.25166	4.36994	4.55425	2	7R	166080564	63.67	1002	903	903	2
SECCE7RV1G0477010	brown	3	4.69789	5.55048	2	3.41559	3.58195	4.54943	7R	213542818	65.83	477	477	477	1
SECCE7RV1G0480210	brown	3	5.47384	3.33967	2	4.81667	3.95601	4.23631	7R	266885672	39.91	1912	498	498	6
SECCE7RV1G0482590	brown	3	2	2	4.87361	3.0302	3.87119	2.89266	7R	308085297	53.04	3797	1917	1917	3
SECCE7RV1G0495060	brown	3	3.4506	4.78001	2	4.48185	2	3.27956	7R	593823290	52.66	2881	1209	1209	4
SECCE7RV1G0501120	brown	3	6.38764	5.1554	2.55465	6.47657	5.16591	5.60119	7R	679665816	45.32	2577	2577	2577	1
SECCE7RV1G0506890	brown	3	5.47384	5.34846	6.3378	3.17041	6.41823	3.09904	7R	755360106	52.34	1047	1047	1047	1
SECCE7RV1G0518380	brown	3	2	2	4.77824	3.62508	4.11201	3.43999	7R	859059113	48.81	2219	1392	1392	3
SECCEUNV1G0528610	brown	3	5.51088	4.41621	2	3.17041	2.52913	3.27956	0R	5245499	39.37	3457	1647	1647	7
SECCEUNV1G0529120	brown	3	5.31542	5.58156	2.55465	5.63985	6.277	5.84999	0R	6477991	38.67	14251	2115	2115	18
SECCEUNV1G0533900	brown	3	4.24954	4.54793	5.64222	4.48185	3.68494	2	0R	34999271	57.65	3178	1686	1686	9
SECCEUNV1G0539340	brown	3	5.61658	5.51871	7.16697	3.97028	6.41823	4.74645	0R	75597122	45.21	3997	2499	2499	10
SECCEUNV1G0545460	brown	3	12.1639	13.4585	9.64562	14.4829	9.76296	13.8179	0R	141718853	39.68	252	252	252	1
SECCEUNV1G0553690	brown	3	3.84793	4.54793	2	4.68257	4.49878	5.21419	0R	276717571	45.35	1506	1311	1311	3
SECCEUNV1G0555330	brown	3	9.18995	10.3217	12.1902	9.15527	10.8607	10.3957	0R	298388036	72.9	321	321	321	1
SECCEUNV1G0557880	brown	3	4.06266	5.07031	2	4.89961	3.78107	4.04992	0R	327947851	41.91	2634	1623	1623	4
SECCEUNV1G0558410	brown	3	6.26294	6.27584	3.401	5.86294	5.81457	5.45859	0R	332388605	42.03	3997	1392	1392	16
SECCEUNV1G0558430	brown	3	2	2	5.00579	3.52413	2	2.36236	0R	332860559	65.34	378	378	378	1
SECCEUNV1G0562740	brown	3	3.84793	4.02214	2	4.89961	4.80349	5.38163	0R	368444261	41.94	3014	2919	2919	2
SECCEUNV1G0571480	brown	3	2.90042	2.59485	10.9414	2.27317	2.91542	2.65174	0R	507706431	48.12	426	426	426	1
SECALE_CEREALE_NEWGENE_10220	yellow	4	2.65786	4.7254	4.17507	2	2	2	NA	NA	NA	NA	NA	NA	NA
SECALE_CEREALE_NEWGENE_10448	yellow	4	4.24954	4.83264	2	2	5.6714	6.37167	NA	NA	NA	NA	NA	NA	NA
SECALE_CEREALE_NEWGENE_10466	yellow	4	3.95929	3.0148	6.35443	5.19061	4.31832	4.32119	NA	NA	NA	NA	NA	NA	NA
SECALE_CEREALE_NEWGENE_10572	yellow	4	4.56335	4.02214	2.55465	2	4.31832	4.40135	NA	NA	NA	NA	NA	NA	NA
SECALE_CEREALE_NEWGENE_1073	yellow	4	6.44617	6.05002	2	3.17041	4.38102	5.21419	NA	NA	NA	NA	NA	NA	NA
SECALE_CEREALE_NEWGENE_11572	yellow	4	2	5.55048	5.46981	2.87487	2.73516	5.30034	NA	NA	NA	NA	NA	NA	NA
SECALE_CEREALE_NEWGENE_11780	yellow	4	2.65786	3.33967	6.37087	5.43264	4.31832	3.58434	NA	NA	NA	NA	NA	NA	NA
SECALE_CEREALE_NEWGENE_11925	yellow	4	4.76073	2	2	3.0302	3.35089	2	NA	NA	NA	NA	NA	NA	NA
SECALE_CEREALE_NEWGENE_12204	yellow	4	5.83673	5.67097	6.6112	3.52413	4.70889	4.54943	NA	NA	NA	NA	NA	NA	NA
SECALE_CEREALE_NEWGENE_12447	yellow	4	5.54698	4.02214	2.95429	6.99332	5.92389	5.73095	NA	NA	NA	NA	NA	NA	NA
SECALE_CEREALE_NEWGENE_13331	yellow	4	2	4.41621	5.30851	5.01572	2	3.43999	NA	NA	NA	NA	NA	NA	NA
SECALE_CEREALE_NEWGENE_13887	yellow	4	4.49106	2	2	4.18391	5.01594	3.09904	NA	NA	NA	NA	NA	NA	NA
SECALE_CEREALE_NEWGENE_14269	yellow	4	2	2	5.50002	5.46023	2	2	NA	NA	NA	NA	NA	NA	NA
SECALE_CEREALE_NEWGENE_14549	yellow	4	5.31542	2	2	6.1607	5.23543	5.2579	NA	NA	NA	NA	NA	NA	NA
SECALE_CEREALE_NEWGENE_14834	yellow	4	6.88743	9.46808	9.46983	7.81357	3.78107	6.89911	NA	NA	NA	NA	NA	NA	NA
SECALE_CEREALE_NEWGENE_14944	yellow	4	3.4506	3.47824	5.20229	2	2	2.36236	NA	NA	NA	NA	NA	NA	NA
SECALE_CEREALE_NEWGENE_14987	yellow	4	5.13742	3.92855	2	5.84212	5.12986	2	NA	NA	NA	NA	NA	NA	NA
SECALE_CEREALE_NEWGENE_15459	yellow	4	5.47384	3.18636	2.95429	5.98191	5.3338	4.86427	NA	NA	NA	NA	NA	NA	NA
SECALE_CEREALE_NEWGENE_16137	yellow	4	4.87875	6.9943	7.35223	5.9037	4.31832	6.2898	NA	NA	NA	NA	NA	NA	NA
SECALE_CEREALE_NEWGENE_16850	yellow	4	2	3.33967	4.82671	3.17041	2	2	NA	NA	NA	NA	NA	NA	NA
SECALE_CEREALE_NEWGENE_16997	yellow	4	6.00191	5.31186	3.401	6.56816	6.4032	4.68372	NA	NA	NA	NA	NA	NA	NA
SECALE_CEREALE_NEWGENE_17258	yellow	4	2	3.47824	4.87361	2	2	3.43999	NA	NA	NA	NA	NA	NA	NA
SECALE_CEREALE_NEWGENE_17394	yellow	4	2	4.02214	4.56621	2	2	4.47729	NA	NA	NA	NA	NA	NA	NA
SECALE_CEREALE_NEWGENE_18133	yellow	4	3.59555	5.58156	7.77291	2	2	7.75016	NA	NA	NA	NA	NA	NA	NA
SECALE_CEREALE_NEWGENE_18438	yellow	4	4.15913	2	3.11904	2.70078	4.84855	2.36236	NA	NA	NA	NA	NA	NA	NA
SECALE_CEREALE_NEWGENE_19202	yellow	4	7.48891	6.43747	5.23857	7.84007	8.43479	7.90254	NA	NA	NA	NA	NA	NA	NA
SECALE_CEREALE_NEWGENE_19284	yellow	4	3.4506	3.0148	4.62221	4.81667	2.73516	2	NA	NA	NA	NA	NA	NA	NA
SECALE_CEREALE_NEWGENE_20224	yellow	4	5.47384	2	2.55465	5.15728	4.84855	4.04992	NA	NA	NA	NA	NA	NA	NA
SECALE_CEREALE_NEWGENE_20862	yellow	4	4.49106	2	2	4.48185	4.97588	2	NA	NA	NA	NA	NA	NA	NA
SECALE_CEREALE_NEWGENE_21390	yellow	4	4.24954	4.60955	2	5.86294	5.42589	5.07447	NA	NA	NA	NA	NA	NA	NA
SECALE_CEREALE_NEWGENE_21968	yellow	4	2	3.47824	5.00579	4.04506	2	3.43999	NA	NA	NA	NA	NA	NA	NA
SECALE_CEREALE_NEWGENE_22384	yellow	4	2	4.02214	4.77824	3.71943	2	3.58434	NA	NA	NA	NA	NA	NA	NA
SECALE_CEREALE_NEWGENE_22571	yellow	4	3.72725	2	2	3.41559	5.16591	2	NA	NA	NA	NA	NA	NA	NA
SECALE_CEREALE_NEWGENE_22915	yellow	4	8.46806	7.57572	6.12171	8.86144	9.11446	7.79536	NA	NA	NA	NA	NA	NA	NA
SECALE_CEREALE_NEWGENE_23173	yellow	4	2	6.00488	5.34224	2	2.91542	3.27956	NA	NA	NA	NA	NA	NA	NA
SECALE_CEREALE_NEWGENE_23237	yellow	4	6.53872	5.61198	3.11904	3.0302	5.69627	4.80656	NA	NA	NA	NA	NA	NA	NA
SECALE_CEREALE_NEWGENE_23426	yellow	4	2	6.00488	6.74333	2	2	2	NA	NA	NA	NA	NA	NA	NA
SECALE_CEREALE_NEWGENE_23491	yellow	4	2	5.11348	4.87361	2.87487	2	5.30034	NA	NA	NA	NA	NA	NA	NA
SECALE_CEREALE_NEWGENE_24223	yellow	4	2	4.54793	3.93088	2.87487	2	2	NA	NA	NA	NA	NA	NA	NA
SECALE_CEREALE_NEWGENE_24570	yellow	4	4.82095	2	3.52368	6.00082	5.23543	3.27956	NA	NA	NA	NA	NA	NA	NA
SECALE_CEREALE_NEWGENE_24593	yellow	4	2	4.7254	4.24808	2	2	2	NA	NA	NA	NA	NA	NA	NA
SECALE_CEREALE_NEWGENE_24741	yellow	4	2	8.37339	9.89472	2	2	2	NA	NA	NA	NA	NA	NA	NA
SECALE_CEREALE_NEWGENE_24923	yellow	4	5.5822	5.23575	2	7.15398	8.94584	6.93994	NA	NA	NA	NA	NA	NA	NA
SECALE_CEREALE_NEWGENE_25052	yellow	4	2	3.92855	4.44724	2	2	3.58434	NA	NA	NA	NA	NA	NA	NA
SECALE_CEREALE_NEWGENE_25062	yellow	4	2	4.19288	5.40744	4.85874	2	3.83583	NA	NA	NA	NA	NA	NA	NA
SECALE_CEREALE_NEWGENE_25202	yellow	4	4.63219	5.58156	6.55477	3.89141	3.47104	4.86427	NA	NA	NA	NA	NA	NA	NA
SECALE_CEREALE_NEWGENE_25450	yellow	4	2.65786	5.07031	4.50795	2	2	2	NA	NA	NA	NA	NA	NA	NA
SECALE_CEREALE_NEWGENE_2551	yellow	4	2	3.33967	4.77824	2.70078	2.28869	4.61813	NA	NA	NA	NA	NA	NA	NA
SECALE_CEREALE_NEWGENE_2569	yellow	4	2	2	4.50795	4.31056	2.73516	2	NA	NA	NA	NA	NA	NA	NA
SECALE_CEREALE_NEWGENE_26201	yellow	4	5.74646	2.32787	2	4.58569	5.90268	2	NA	NA	NA	NA	NA	NA	NA
SECALE_CEREALE_NEWGENE_26994	yellow	4	4.82095	2.82005	2	5.43264	5.36516	5.07447	NA	NA	NA	NA	NA	NA	NA
SECALE_CEREALE_NEWGENE_27590	yellow	4	5.47384	3.47824	2	6.17742	4.03611	3.83583	NA	NA	NA	NA	NA	NA	NA
SECALE_CEREALE_NEWGENE_27622	yellow	4	2	3.0148	4.91903	5.22318	2	2	NA	NA	NA	NA	NA	NA	NA
SECALE_CEREALE_NEWGENE_2780	yellow	4	2	5.61198	4.72808	3.52413	3.87119	5.34156	NA	NA	NA	NA	NA	NA	NA
SECALE_CEREALE_NEWGENE_27942	yellow	4	3.10801	3.92855	4.24808	5.22318	2	3.09904	NA	NA	NA	NA	NA	NA	NA
SECALE_CEREALE_NEWGENE_28215	yellow	4	4.41496	2	2	4.48185	4.65916	2.89266	NA	NA	NA	NA	NA	NA	NA
SECALE_CEREALE_NEWGENE_28430	yellow	4	4.82095	4.66864	6.2693	2	3.07563	2.89266	NA	NA	NA	NA	NA	NA	NA
SECALE_CEREALE_NEWGENE_28489	yellow	4	2	6.64297	6.14101	4.85874	2	5.90603	NA	NA	NA	NA	NA	NA	NA
SECALE_CEREALE_NEWGENE_28583	yellow	4	2	3.47824	4.62221	5.34657	2	3.58434	NA	NA	NA	NA	NA	NA	NA
SECALE_CEREALE_NEWGENE_28740	yellow	4	3.4506	4.97988	4.56621	2.27317	2	2.36236	NA	NA	NA	NA	NA	NA	NA
SECALE_CEREALE_NEWGENE_28966	yellow	4	4.15913	3.0148	5.89044	5.821	3.07563	2.65174	NA	NA	NA	NA	NA	NA	NA
SECALE_CEREALE_NEWGENE_28980	yellow	4	5.65017	7.08386	7.86862	6.01949	5.05492	4.04992	NA	NA	NA	NA	NA	NA	NA
SECALE_CEREALE_NEWGENE_29028	yellow	4	4.98784	2	2	3.2982	4.31832	2	NA	NA	NA	NA	NA	NA	NA
SECALE_CEREALE_NEWGENE_29270	yellow	4	2	2.32787	4.91903	4.53471	2	2	NA	NA	NA	NA	NA	NA	NA
SECALE_CEREALE_NEWGENE_29271	yellow	4	2	3.33967	5.61488	3.41559	2	3.94685	NA	NA	NA	NA	NA	NA	NA
SECALE_CEREALE_NEWGENE_29281	yellow	4	3.59555	2	6.55477	5.31669	3.47104	3.09904	NA	NA	NA	NA	NA	NA	NA
SECALE_CEREALE_NEWGENE_29424	yellow	4	2	5.11348	3.63675	2	2	2	NA	NA	NA	NA	NA	NA	NA
SECALE_CEREALE_NEWGENE_29642	yellow	4	2.36611	5.11348	4.31756	4.68257	2.52913	5.45859	NA	NA	NA	NA	NA	NA	NA
SECALE_CEREALE_NEWGENE_29936	yellow	4	4.76073	2	2	4.93936	3.47104	2	NA	NA	NA	NA	NA	NA	NA
SECALE_CEREALE_NEWGENE_30048	yellow	4	5.08926	3.18636	2	3.89141	4.70889	3.58434	NA	NA	NA	NA	NA	NA	NA
SECALE_CEREALE_NEWGENE_30439	yellow	4	3.59555	2.59485	2	4.53471	4.70889	4.80656	NA	NA	NA	NA	NA	NA	NA
SECALE_CEREALE_NEWGENE_30505	yellow	4	4.82095	4.11004	2	2	4.03611	3.27956	NA	NA	NA	NA	NA	NA	NA
SECALE_CEREALE_NEWGENE_30598	yellow	4	2	5.88542	4.31756	2	2	4.23631	NA	NA	NA	NA	NA	NA	NA
SECALE_CEREALE_NEWGENE_30789	yellow	4	2	4.88341	4.24808	3.0302	2	2	NA	NA	NA	NA	NA	NA	NA
SECALE_CEREALE_NEWGENE_31108	yellow	4	5.97566	2.59485	4.62221	6.50334	6.85362	6.50464	NA	NA	NA	NA	NA	NA	NA
SECALE_CEREALE_NEWGENE_31349	yellow	4	4.87875	3.0148	2	3.62508	4.80349	3.09904	NA	NA	NA	NA	NA	NA	NA
SECALE_CEREALE_NEWGENE_31887	yellow	4	2	5.83472	6.17884	2	2	2	NA	NA	NA	NA	NA	NA	NA
SECALE_CEREALE_NEWGENE_32098	yellow	4	5.71507	4.66864	2.76826	5.19061	5.54019	2.89266	NA	NA	NA	NA	NA	NA	NA
SECALE_CEREALE_NEWGENE_3282	yellow	4	3.72725	2	2	3.52413	4.55425	2	NA	NA	NA	NA	NA	NA	NA
SECALE_CEREALE_NEWGENE_32863	yellow	4	8.37572	5.38416	3.93088	6.89567	6.91847	4.80656	NA	NA	NA	NA	NA	NA	NA
SECALE_CEREALE_NEWGENE_34097	yellow	4	2	4.41621	5.00579	2	2	4.32119	NA	NA	NA	NA	NA	NA	NA
SECALE_CEREALE_NEWGENE_34598	yellow	4	3.84793	5.41899	7.16697	5.40452	4.31832	6.08659	NA	NA	NA	NA	NA	NA	NA
SECALE_CEREALE_NEWGENE_35086	yellow	4	3.59555	5.27431	5.43896	3.41559	3.07563	2	NA	NA	NA	NA	NA	NA	NA
SECALE_CEREALE_NEWGENE_35221	yellow	4	4.63219	2	2	4.58569	4.4411	5.30034	NA	NA	NA	NA	NA	NA	NA
SECALE_CEREALE_NEWGENE_35282	yellow	4	2	5.48623	5.40744	2	3.47104	3.94685	NA	NA	NA	NA	NA	NA	NA
SECALE_CEREALE_NEWGENE_35611	yellow	4	7.74347	6.93537	4.50795	3.62508	6.51924	7.1861	NA	NA	NA	NA	NA	NA	NA
SECALE_CEREALE_NEWGENE_35919	yellow	4	2.65786	4.11004	4.56621	3.0302	2	2	NA	NA	NA	NA	NA	NA	NA
SECALE_CEREALE_NEWGENE_36086	yellow	4	2	2	4.44724	4.04506	2	2	NA	NA	NA	NA	NA	NA	NA
SECALE_CEREALE_NEWGENE_36312	yellow	4	4.56335	4.54793	3.401	6.36424	5.69627	5.90603	NA	NA	NA	NA	NA	NA	NA
SECALE_CEREALE_NEWGENE_36496	yellow	4	4.49106	2	2	3.17041	5.30175	3.83583	NA	NA	NA	NA	NA	NA	NA
SECALE_CEREALE_NEWGENE_37273	yellow	4	2	2	5.23857	4.24862	2.91542	2.65174	NA	NA	NA	NA	NA	NA	NA
SECALE_CEREALE_NEWGENE_37649	yellow	4	5.03945	2	2.76826	4.42698	3.95601	3.83583	NA	NA	NA	NA	NA	NA	NA
SECALE_CEREALE_NEWGENE_37684	yellow	4	2	4.78001	5.6954	3.41559	2.91542	2.89266	NA	NA	NA	NA	NA	NA	NA
SECALE_CEREALE_NEWGENE_37713	yellow	4	2	3.18636	4.56621	2.50276	2	4.04992	NA	NA	NA	NA	NA	NA	NA
SECALE_CEREALE_NEWGENE_37854	yellow	4	2	2	5.08763	3.97028	3.07563	2.89266	NA	NA	NA	NA	NA	NA	NA
SECALE_CEREALE_NEWGENE_3879	yellow	4	2	2	4.44724	3.80798	2	2	NA	NA	NA	NA	NA	NA	NA
SECALE_CEREALE_NEWGENE_38796	yellow	4	5.94893	4.02214	2	5.01572	5.90268	2	NA	NA	NA	NA	NA	NA	NA
SECALE_CEREALE_NEWGENE_38886	yellow	4	5.31542	2.59485	2	5.4873	5.6461	6.57546	NA	NA	NA	NA	NA	NA	NA
SECALE_CEREALE_NEWGENE_40779	yellow	4	2	5.07031	4.44724	3.41559	2	4.80656	NA	NA	NA	NA	NA	NA	NA
SECALE_CEREALE_NEWGENE_41649	yellow	4	2	2	5.23857	4.58569	2	2	NA	NA	NA	NA	NA	NA	NA
SECALE_CEREALE_NEWGENE_41979	yellow	4	4.63219	2	2	3.2982	4.38102	2	NA	NA	NA	NA	NA	NA	NA
SECALE_CEREALE_NEWGENE_42205	yellow	4	2	3.92855	4.77824	2	2	2	NA	NA	NA	NA	NA	NA	NA
SECALE_CEREALE_NEWGENE_42452	yellow	4	4.87875	4.48357	2	3.41559	4.65916	3.58434	NA	NA	NA	NA	NA	NA	NA
SECALE_CEREALE_NEWGENE_43456	yellow	4	2	4.66864	3.63675	2	2.91542	3.94685	NA	NA	NA	NA	NA	NA	NA
SECALE_CEREALE_NEWGENE_43514	yellow	4	2	4.54793	3.93088	3.41559	2	4.32119	NA	NA	NA	NA	NA	NA	NA
SECALE_CEREALE_NEWGENE_43556	yellow	4	5.83673	5.1554	2	2.87487	5.09288	5.30034	NA	NA	NA	NA	NA	NA	NA
SECALE_CEREALE_NEWGENE_43644	yellow	4	4.87875	2	2.55465	4.53471	4.84855	3.94685	NA	NA	NA	NA	NA	NA	NA
SECALE_CEREALE_NEWGENE_44040	yellow	4	2	3.82845	4.77824	2	2	2	NA	NA	NA	NA	NA	NA	NA
SECALE_CEREALE_NEWGENE_4477	yellow	4	4.33462	2	2	4.81667	5.05492	4.47729	NA	NA	NA	NA	NA	NA	NA
SECALE_CEREALE_NEWGENE_44917	yellow	4	5.22916	2.82005	2	2.50276	5.01594	3.94685	NA	NA	NA	NA	NA	NA	NA
SECALE_CEREALE_NEWGENE_45050	yellow	4	2	3.0148	4.77824	3.89141	2	2.89266	NA	NA	NA	NA	NA	NA	NA
SECALE_CEREALE_NEWGENE_45356	yellow	4	6.26294	6.45436	2	2	6.79727	4.74645	NA	NA	NA	NA	NA	NA	NA
SECALE_CEREALE_NEWGENE_45451	yellow	4	4.24954	2	3.11904	2	4.60766	2.65174	NA	NA	NA	NA	NA	NA	NA
SECALE_CEREALE_NEWGENE_45463	yellow	4	2	2	4.62221	4.04506	3.21981	2	NA	NA	NA	NA	NA	NA	NA
SECALE_CEREALE_NEWGENE_45523	yellow	4	5.31542	2.32787	2	5.73326	4.11201	2	NA	NA	NA	NA	NA	NA	NA
SECALE_CEREALE_NEWGENE_45916	yellow	4	4.87875	2	2	3.71943	3.47104	2	NA	NA	NA	NA	NA	NA	NA
SECALE_CEREALE_NEWGENE_46023	yellow	4	3.28945	3.0148	5.66906	5.01572	2.73516	2	NA	NA	NA	NA	NA	NA	NA
SECALE_CEREALE_NEWGENE_46358	yellow	4	2	4.7254	3.2669	2	2	2	NA	NA	NA	NA	NA	NA	NA
SECALE_CEREALE_NEWGENE_47180	yellow	4	3.59555	3.33967	2	2	4.18411	4.86427	NA	NA	NA	NA	NA	NA	NA
SECALE_CEREALE_NEWGENE_47293	yellow	4	2	5.41899	5.12687	2	3.07563	5.7917	NA	NA	NA	NA	NA	NA	NA
SECALE_CEREALE_NEWGENE_48286	yellow	4	2	4.60955	3.83934	2	2	2	NA	NA	NA	NA	NA	NA	NA
SECALE_CEREALE_NEWGENE_48557	yellow	4	2	4.54793	4.24808	2	2.73516	2.36236	NA	NA	NA	NA	NA	NA	NA
SECALE_CEREALE_NEWGENE_49747	yellow	4	4.24954	2	2.95429	5.15728	4.25277	3.43999	NA	NA	NA	NA	NA	NA	NA
SECALE_CEREALE_NEWGENE_50549	yellow	4	5.08926	6.15707	6.67878	4.81667	3.47104	4.91976	NA	NA	NA	NA	NA	NA	NA
SECALE_CEREALE_NEWGENE_5055	yellow	4	3.28945	2.82005	5.30851	4.36994	3.07563	2	NA	NA	NA	NA	NA	NA	NA
SECALE_CEREALE_NEWGENE_50666	yellow	4	3.72725	2	3.63675	4.24862	5.36516	3.94685	NA	NA	NA	NA	NA	NA	NA
SECALE_CEREALE_NEWGENE_51340	yellow	4	2	4.54793	4.01695	3.2982	3.07563	4.9732	NA	NA	NA	NA	NA	NA	NA
SECALE_CEREALE_NEWGENE_51663	yellow	4	2	3.72089	4.72808	2	2	2	NA	NA	NA	NA	NA	NA	NA
SECALE_CEREALE_NEWGENE_52077	yellow	4	2.36611	5.1554	5.43896	2	2	2	NA	NA	NA	NA	NA	NA	NA
SECALE_CEREALE_NEWGENE_52350	yellow	4	2	2.59485	4.87361	3.97028	2	3.09904	NA	NA	NA	NA	NA	NA	NA
SECALE_CEREALE_NEWGENE_52466	yellow	4	4.33462	3.92855	2.55465	4.58569	5.81457	5.34156	NA	NA	NA	NA	NA	NA	NA
SECALE_CEREALE_NEWGENE_52678	yellow	4	3.84793	2	2	4.72867	5.6714	5.34156	NA	NA	NA	NA	NA	NA	NA
SECALE_CEREALE_NEWGENE_52804	yellow	4	4.69789	2	2	3.52413	3.35089	2	NA	NA	NA	NA	NA	NA	NA
SECALE_CEREALE_NEWGENE_53005	yellow	4	2	4.97988	4.72808	4.24862	2	4.54943	NA	NA	NA	NA	NA	NA	NA
SECALE_CEREALE_NEWGENE_53155	yellow	4	4.87875	2	2	4.85874	4.11201	2	NA	NA	NA	NA	NA	NA	NA
SECALE_CEREALE_NEWGENE_53472	yellow	4	2.90042	5.453	4.82671	4.93936	2	3.83583	NA	NA	NA	NA	NA	NA	NA
SECALE_CEREALE_NEWGENE_53837	yellow	4	2	4.48357	4.62221	2	3.47104	5.1691	NA	NA	NA	NA	NA	NA	NA
SECALE_CEREALE_NEWGENE_54481	yellow	4	4.15913	2.59485	2	4.18391	4.84855	2	NA	NA	NA	NA	NA	NA	NA
SECALE_CEREALE_NEWGENE_6582	yellow	4	5.61658	3.18636	2	5.79956	4.70889	4.32119	NA	NA	NA	NA	NA	NA	NA
SECALE_CEREALE_NEWGENE_710	yellow	4	7.4796	6.55175	2	3.52413	4.97588	5.38163	NA	NA	NA	NA	NA	NA	NA
SECALE_CEREALE_NEWGENE_7895	yellow	4	4.15913	2.32787	2	3.52413	3.95601	4.91976	NA	NA	NA	NA	NA	NA	NA
SECALE_CEREALE_NEWGENE_8842	yellow	4	2	4.27123	4.44724	2	2	3.94685	NA	NA	NA	NA	NA	NA	NA
SECALE_CEREALE_NEWGENE_9584	yellow	4	4.41496	2	2	4.18391	4.03611	4.9732	NA	NA	NA	NA	NA	NA	NA
SECCE1RV1G0002450	yellow	4	7.35276	3.60466	6.12171	7.99427	8.47487	7.3364	1R	9117861	42.63	3404	3318	3318	2
SECCE1RV1G0004810	yellow	4	4.87875	5.07031	2.95429	2.70078	5.05492	5.12256	1R	21067476	61.04	1363	1077	1077	2
SECCE1RV1G0006280	yellow	4	5.5822	3.47824	2	5.94334	5.30175	3.58434	1R	32143555	43.36	3579	3579	3579	1
SECCE1RV1G0010540	yellow	4	2	5.11348	4.09818	2	2	2	1R	63285738	44.64	2818	1380	1380	2
SECCE1RV1G0011030	yellow	4	2	2	5.08763	4.18391	2	2	1R	70490752	65.08	378	378	378	1
SECCE1RV1G0011770	yellow	4	3.95929	3.47824	2	5.821	5.01594	4.40135	1R	82320324	54.58	2107	1494	1494	2
SECCE1RV1G0026520	yellow	4	2	3.82845	4.77824	2	2.91542	3.71556	1R	371767139	45.56	3562	3060	3060	2
SECCE1RV1G0030050	yellow	4	4.82095	6.1152	2.76826	3.0302	6.37267	4.91976	1R	423138405	48.39	2457	2457	2457	1
SECCE1RV1G0033870	yellow	4	3.4506	3.47824	4.91903	2	2	2.36236	1R	472458934	54.29	1560	1335	1335	3
SECCE1RV1G0045550	yellow	4	10.7148	9.26288	8.14197	10.6142	13.1592	6.70745	1R	610638523	40.63	699	699	699	1
SECCE1RV1G0049130	yellow	4	2.65786	3.18636	5.04729	5.22318	3.47104	3.09904	1R	639069115	51.27	1531	1284	1284	3
SECCE1RV1G0052320	yellow	4	5.22916	7.36858	5.95728	4.68257	4.60766	4.47729	1R	660685910	66.32	1428	1428	1428	1
SECCE1RV1G0056550	yellow	4	4.41496	3.0148	2	5.61552	4.25277	3.09904	1R	687237720	76.65	681	681	681	1
SECCE2RV1G0065790	yellow	4	5.89392	3.82845	3.83934	6.56816	6.19213	5.38163	2R	10335887	47.74	731	657	657	2
SECCE2RV1G0066410	yellow	4	4.15913	2	2	5.37583	3.47104	3.71556	2R	14291271	48.6	1570	1164	1164	3
SECCE2RV1G0069840	yellow	4	4.24954	4.27123	2.76826	3.17041	5.48418	5.60119	2R	31333112	62.83	1461	1461	1461	1
SECCE2RV1G0078500	yellow	4	5.31542	3.60466	2.55465	5.73326	4.31832	3.71556	2R	108248178	51.66	2112	2112	2112	1
SECCE2RV1G0079710	yellow	4	2	2	4.56621	3.89141	2.52913	2	2R	121993156	61.63	1629	1512	1512	2
SECCE2RV1G0083410	yellow	4	4.98784	2	3.2669	3.2982	4.60766	3.27956	2R	166030795	47.6	3086	1377	1377	6
SECCE2RV1G0086450	yellow	4	4.76073	3.72089	2.95429	5.56559	5.69627	3.27956	2R	212100684	52.95	2034	2034	2034	1
SECCE2RV1G0089210	yellow	4	9.63363	7.38629	7.47135	9.67565	9.06041	7.17474	2R	254917415	58.93	2043	1665	1665	4
SECCE2RV1G0101570	yellow	4	4.98784	5.1554	4.31756	7.22807	6.84253	6.41093	2R	567072815	58.82	862	744	744	2
SECCE2RV1G0101610	yellow	4	5.3968	3.72089	2.95429	5.12317	6.02551	3.58434	2R	567342020	53.9	3156	2313	2313	9
SECCE2RV1G0102730	yellow	4	4.82095	2	3.11904	4.48185	6.51924	4.40135	2R	581230716	57.97	997	651	651	2
SECCE2RV1G0111830	yellow	4	4.06266	4.78001	2	2	4.25277	3.27956	2R	704479106	48.65	2224	990	990	2
SECCE2RV1G0114560	yellow	4	3.72725	3.33967	2	4.81667	4.80349	4.40135	2R	736296628	62.96	1215	1215	1215	1
SECCE2RV1G0124260	yellow	4	6.67547	3.47824	4.38386	4.42698	6.5873	3.27956	2R	831242440	64.91	1921	1716	1716	3
SECCE2RV1G0141220	yellow	4	5.5822	6.19776	4.56621	8.19644	7.3295	7.35665	2R	934587657	45.45	4491	1644	1644	3
SECCE2RV1G0142240	yellow	4	5.65017	2.82005	3.63675	6.03791	5.79167	5.12256	2R	939181966	45.97	5264	2232	2232	6
SECCE3RV1G0151370	yellow	4	3.4506	2.59485	2	5.01572	4.38102	4.68372	3R	38390306	39.52	1455	1203	1203	3
SECCE3RV1G0159990	yellow	4	4.49106	2	2	4.93936	4.38102	4.61813	3R	101489695	52.9	1917	1527	1527	2
SECCE3RV1G0163730	yellow	4	2	2	4.24808	4.63494	2	2.65174	3R	151414177	40.46	10501	2628	2628	18
SECCE3RV1G0185550	yellow	4	6.50241	7.47172	4.77824	6.55543	7.11571	8.46552	3R	675652828	39.54	6813	3789	3789	12
SECCE3RV1G0187480	yellow	4	4.06266	5.0258	2	3.41559	4.31832	5.60119	3R	700982172	52.25	1732	1533	1533	2
SECCE3RV1G0190330	yellow	4	3.4506	2.59485	2	5.01572	4.25277	4.14612	3R	737653816	45.02	2219	789	789	8
SECCE3RV1G0198380	yellow	4	4.15913	7.41246	5.8441	3.17041	4.80349	5.34156	3R	831226637	56.93	1962	1962	1962	1
SECCE3RV1G0199440	yellow	4	2	4.34554	4.44724	2.87487	3.21981	5.34156	3R	845743296	72.87	1176	1176	1176	1
SECCE3RV1G0210970	yellow	4	4.15913	2	2.76826	5.31669	3.35089	3.09904	3R	946545100	50.12	1203	1203	1203	1
SECCE3RV1G0212800	yellow	4	3.59555	6.0938	5.23857	3.2982	4.49878	5.34156	3R	956742270	76.73	765	765	765	1
SECCE4RV1G0215430	yellow	4	6.12644	2	3.11904	5.9037	5.6461	2	4R	4755981	54.37	2540	2214	2214	3
SECCE4RV1G0219210	yellow	4	4.06266	3.0148	2	4.18391	5.20109	2	4R	29009651	46.62	2145	447	447	4
SECCE4RV1G0228950	yellow	4	2	3.82845	4.82671	2.50276	2.73516	4.40135	4R	141086475	70.1	582	582	582	1
SECCE4RV1G0240570	yellow	4	9.5867	11.735	11.9648	8.85885	10.7276	10.3165	4R	448063008	30.21	192	192	192	1
SECCE4RV1G0248960	yellow	4	2.90042	5.0258	5.66906	3.62508	3.07563	3.71556	4R	577631169	59.51	1299	1299	1299	1
SECCE4RV1G0252980	yellow	4	4.93433	3.82845	2	3.89141	5.39584	4.61813	4R	620391553	68.92	1628	1476	1476	2
SECCE4RV1G0256440	yellow	4	7.63862	7.38629	5.72127	8.93456	8.38976	8.19455	4R	656876434	67.97	1642	1542	1542	2
SECCE4RV1G0261000	yellow	4	7.15641	3.33967	4.17507	6.39315	6.10195	6.15755	4R	699940905	46.64	3180	3180	3180	1
SECCE4RV1G0263410	yellow	4	5.5822	2	2	5.43264	5.30175	4.32119	4R	716549020	44.35	3159	2802	2802	2
SECCE4RV1G0265660	yellow	4	2	3.0148	5.37521	4.48185	2.52913	3.27956	4R	726965870	51.07	8063	3927	3927	3
SECCE4RV1G0267190	yellow	4	2	2	4.96306	4.31056	2.73516	2	4R	735164854	68.6	1089	1011	1011	2
SECCE4RV1G0279990	yellow	4	2	2	5.12687	4.53471	2	2	4R	817915276	48.07	3185	2970	2970	2
SECCE4RV1G0282320	yellow	4	3.95929	5.61198	6.35443	4.48185	3.07563	6.22519	4R	829040434	50	930	930	930	1
SECCE4RV1G0292120	yellow	4	3.10801	4.66864	5.12687	3.17041	3.47104	5.84999	4R	880474997	70.61	330	330	330	1
SECCE4RV1G0293360	yellow	4	5.08926	2	2.76826	4.36994	4.93467	2.89266	4R	885691992	65.84	1443	1443	1443	1
SECCE4RV1G0295410	yellow	4	6.24107	4.54793	2.95429	6.01949	6.15673	2.65174	4R	898203280	62.64	1590	1590	1590	1
SECCE4RV1G0295430	yellow	4	5.54698	4.11004	2.76826	5.59077	6.65229	2.65174	4R	898294203	62.7	1590	1590	1590	1
SECCE5RV1G0302590	yellow	4	6.07791	2.59485	2.55465	3.71943	4.49878	3.09904	5R	39971240	63.14	312	312	312	1
SECCE5RV1G0309830	yellow	4	4.63219	2.59485	3.63675	5.22318	5.69627	4.04992	5R	160424939	68.66	501	501	501	1
SECCE5RV1G0327100	yellow	4	2	3.18636	4.87361	3.17041	2	2	5R	489443639	50.73	1431	1239	1239	3
SECCE5RV1G0329930	yellow	4	7.03455	6.68651	5.82035	9.03888	9.03383	7.90254	5R	523175962	63.74	1652	1422	1422	3
SECCE5RV1G0333620	yellow	4	6.32664	4.27123	3.52368	5.34657	7.52956	4.23631	5R	559592242	67.23	1584	1584	1584	1
SECCE5RV1G0336160	yellow	4	2	4.66864	3.63675	2	2	4.47729	5R	582779205	41.6	2909	1578	1578	5
SECCE5RV1G0337040	yellow	4	4.33462	2	2	5.37583	3.68494	2	5R	588543484	60.56	2733	1884	1884	10
SECCE5RV1G0337660	yellow	4	4.98784	3.33967	2	6.22644	5.05492	5.45859	5R	593537809	39.89	12736	7695	7695	12
SECCE5RV1G0351500	yellow	4	2	6.0938	4.17507	4.63494	2	5.30034	5R	700536713	59.16	3156	2586	2586	7
SECCE5RV1G0362460	yellow	4	4.63219	2	2.95429	5.05243	3.78107	2	5R	786910808	65.86	1523	1431	1431	2
SECCE5RV1G0365400	yellow	4	6.21886	4.54793	2.76826	4.63494	5.62034	6.13429	5R	806957363	39.85	2532	2532	2532	1
SECCE5RV1G0365410	yellow	4	4.63219	3.47824	2	4.72867	5.26897	4.04992	5R	806960023	35.98	2929	1011	1011	5
SECCE5RV1G0366100	yellow	4	2.65786	5.0258	3.83934	2	4.03611	3.83583	5R	811180066	48.61	3514	1590	1590	12
SECCE5RV1G0370460	yellow	4	4.24954	5.11348	2	2	4.49878	3.09904	5R	842229274	59.3	1489	1128	1128	4
SECCE5RV1G0371010	yellow	4	2.65786	5.19613	7.25816	4.63494	4.18411	3.58434	5R	845286613	46.52	1840	1083	1083	2
SECCE5RV1G0375770	yellow	4	2	2	3.93088	4.85874	2	2	5R	869547548	38.54	2540	1488	1488	2
SECCE6RV1G0378580	yellow	4	6.57415	7.17838	8.51169	4.63494	5.59412	5.95996	6R	9432733	59.3	801	801	801	1
SECCE6RV1G0382840	yellow	4	6.36759	4.7254	3.11904	4.42698	5.48418	5.42062	6R	47957018	46.36	3171	3171	3171	1
SECCE6RV1G0386820	yellow	4	3.84793	2.82005	2	3.97028	5.16591	2.65174	6R	102303912	39.84	22198	1098	1098	8
SECCE6RV1G0390840	yellow	4	4.15913	3.92855	2.55465	5.63985	5.05492	5.12256	6R	197465057	51.75	1314	1023	1023	3
SECCE6RV1G0399350	yellow	4	3.4506	6.0938	5.5296	4.48185	2.73516	4.74645	6R	436910046	50.39	2933	1044	1044	3
SECCE6RV1G0400460	yellow	4	3.72725	5.55048	3.7416	3.80798	2	3.94685	6R	452665960	61.94	2672	1935	1935	3
SECCE6RV1G0401020	yellow	4	7.36292	8.75027	8.00124	6.86503	6.4032	5.63474	6R	461802204	68.85	1371	1371	1371	1
SECCE6RV1G0405080	yellow	4	4.63219	3.18636	2	4.93936	4.80349	4.68372	6R	526760384	60.14	1671	1134	1134	6
SECCE6RV1G0406170	yellow	4	3.4506	6.0938	5.55859	3.80798	3.07563	2	6R	541607053	42.93	2958	837	837	12
SECCE6RV1G0407260	yellow	4	5.13742	3.33967	3.7416	6.66618	5.6461	4.14612	6R	555618225	51.92	1458	1458	1458	1
SECCE6RV1G0410150	yellow	4	6.42692	5.453	3.52368	6.22644	6.73862	4.74645	6R	595734447	62.01	1411	1320	1320	2
SECCE6RV1G0418910	yellow	4	2	3.92855	5.04729	2.50276	2	4.47729	6R	665321086	42.97	1601	1173	1173	3
SECCE6RV1G0420320	yellow	4	2	3.47824	4.56621	5.01572	2	3.27956	6R	676821029	50.66	1889	936	936	3
SECCE6RV1G0421620	yellow	4	5.08926	8.53693	8.27019	5.05243	6.76236	7.21965	6R	684800953	68.15	3036	3036	3036	1
SECCE6RV1G0429140	yellow	4	5.51088	2	3.7416	5.34657	5.62034	3.83583	6R	733561616	48.53	1257	675	675	6
SECCE6RV1G0429950	yellow	4	5.27293	4.78001	3.52368	6.30461	6.79727	5.42062	6R	738920727	50.58	3169	1548	1548	7
SECCE6RV1G0431500	yellow	4	2	4.11004	5.08763	2	2	2	6R	746739899	43.13	3466	1824	1824	12
SECCE6RV1G0432520	yellow	4	3.72725	5.41899	5.50002	2	2.52913	3.71556	6R	752449216	62.13	1624	1509	1509	2
SECCE6RV1G0434420	yellow	4	2	3.47824	4.67612	2	2	3.71556	6R	765271819	50.95	1468	1365	1365	2
[truncated: 1,001 more rows]
