# Supplementary material for: Transcriptomic analysis reveals the regulatory mechanisms of messenger RNA (mRNA) and long non-coding RNA (lncRNA) in response to waterlogging stress in rye (Secale cereale L.)
Source: BMC Plant Biol. 2024 Jun 12;24:534. doi: 10.1186/s12870-024-05234-x (PMC11167852; doi:10.1186/s12870-024-05234-x)
Supplement: Supplementary file 11 — Additional file 11. Description of genes encoding specific proteins in the modules. [file 12870_2024_5234_MOESM11_ESM.xls]

## Sheet: Additional file 7
Gene	Chromosome	Module	Description
SECCE2RV1G0087370	2R	Turquoise	polygalacturonase-inhibiting protein
SECCE2RV1G0108460	2R	Turquoise	malate synthase
SECCE7RV1G0512810	7R	Turquoise	cytochrome P450-like protein
SECCE2RV1G0100420	2R	Turquoise	Fer-like Iron deficiency-induced TF
SECCE3RV1G0182880	3R	Turquoise	probable plastid-lipid-associated protein 14
SECCE4RV1G0292860	4R	Turquoise	putative pentatricopeptide repeat-containing protein At1g68930
SECCE7RV1G0522500	7R	Turquoise	E3 ubiquitin-protein ligase WAV3
SECCE3RV1G0174600	3R	Turquoise	DNA replication licensing factor MCM4
SECCE7RV1G0491920	7R	Turquoise	calcium/calmodulin-regulated receptor-like kinase 1
SECCE3RV1G0163690	3R	Blue	PEC1
SECCE4RV1G0227390	4R	Blue	alcohol dehydrogenase 1
SECCE2RV1G0064500	2R	Blue	protein QUIRKY
SECCE5RV1G0325590	5R	Blue	conserved telomere maintenance component 1
SECCE1RV1G0032510	1R	Blue	Serine/threonine protein kinase, Hyperosmotic stress response
SECCE2RV1G0101320	2R	Blue	regulating axillary meristem formation
SECCE3RV1G0188550	3R	Blue	HVA22-like protein
SECCE4RV1G0220050	4R	Blue	probable transmembrane ascorbate ferrireductase 3
SECCE4RV1G0239650	4R	Blue	villin/gelsolin superfamily protein, actin binding protein, regulation of plant architectur
SECCE7RV1G0470080	7R	Blue	EDTS5
SECCE3RV1G0164220	3R	Blue	protein kinase PINOID 2
SECCE1RV1G0059080	1R	Blue	timeless family protein
SECCE2RV1G0085360	2R	Blue	SHR
SECCE5RV1G0335510	5R	Blue	NAC domain-containing protein 38
SECCE7RV1G0508120	7R	Blue	ATL43
SECCE3RV1G0189200	3R	Brown	probable sulfate transporter 3.5
SECCE5RV1G0328950	5R	Brown	gamete expressed 2
SECCE1RV1G0059530	1R	Brown	Pentatricopeptide repeat-containing protein At1g15510, chloroplastic
SECCE4RV1G0249700	4R	Brown	ARM repeat superfamily protein
SECCE2RV1G0105950	2R	Brown	cyclic pyranopterin monophosphate synthase, mitochondrial
SECCE6RV1G0390840	6R	Yellow	GATA transcription factor, Chloroplast development, Plant architectur
SECCE3RV1G0198380	3R	Yellow	pentatricopeptide repeat-containing protein At3g46790, chloroplastic
SECCE2RV1G0086990	2R	Green	fatty-acid-binding protein 1
SECCE4RV1G0226200	4R	Green	MLO-like protein 4
SECCE5RV1G0314770	5R	Green	COG0212
SECCE3RV1G0195870	3R	Green	transcription repressor OFP2
SECCE6RV1G0438760	6R	Red	the kinetochore protein SPC25 homolog
SECCE1RV1G0014770	1R	Red	gelsolin family protein
SECCE5RV1G0316850	5R	Black	Probable purple acid phosphatase 20
SECCE6RV1G0400450	6R	Pink	HD-ZIP I protein, transcription activator, stress response, panicle development
SECCE3RV1G0198580	3R	Pink	SOUL heme-binding family protein
SECCE2RV1G0087540	2R	Magenta	scarecrow-like protein 23
SECCE6RV1G0388520	6R	Purple	glycosyltransferase
SECCE3RV1G0149920	3R	Purple	endonuclease 2
